# Supplementary material for: Systematic Prediction of Pharmacodynamic Drug-Drug Interactions through Protein-Protein-Interaction Network
Source: PLoS Comput Biol. 2013 Mar 21;9(3):e1002998. doi: 10.1371/journal.pcbi.1002998 (PMC3605053; doi:10.1371/journal.pcbi.1002998)
Supplement: Table S1 — List of drug pairs with LR (S-score and P-score) >2. (XLSX) [file pcbi.1002998.s004.xlsx]

## Sheet: Table S1
Table S1. List of drug-drug pairs with LR (S-score and P-score)>2.
Drug pairs	D1 Name	D1 Indication	D2 Name	D2 Indication	LR (S-score and P-score)	Normalized LR (S-score and P-score)	Reported DDI in DrugBank	Reported Adverse Event in TWOSIDES	Text mining score in STITCH
DB00344 dd DB00726	Protriptyline	For the treatment of depression and obsessive-compulsive disorders.	Trimipramine	For the treatment of depression and depression accompanied by anxiety, agitation or sleep disturbance	35.1799	1.0603	PD-like		491
DB00477 dd DB00843	Chlorpromazine	For the treatment of schizophrenia, control nausea and vomiting, For relief of restlessness and apprehension before surgery, adjunct in the treatment of tetanus, control the manifestations of the manic type of manic-depressive illness.	Donepezil	For the palliative treatment of mild to moderate dementia of the Alzheimer's type.	35.0919	1.05764	PD-like	YES
DB00502 dd DB00843	Haloperidol	For the management of psychotic disorders (eg. schizophrenia) and delirium, as well as to control tics and vocal utterances of Tourette's syndrome (Gilles de la Tourette's syndrome). Also used for the treatment of severe behavioural problems in children with disrubtive behaviour disorder or ADHD (attention-deficit hyperactivity disorder). Haloperidol has been used in the prevention and control of…	Donepezil	For the palliative treatment of mild to moderate dementia of the Alzheimer's type.	35.0919	1.05764		YES	282
DB00321 dd DB00408	Amitriptyline	For the treatment of anxiety, bipolar disorders, and depression.	Loxapine	For the management of the manifestations of psychotic disorders such as schizophrenia	35.0919	1.05764			465
DB00726 dd DB01151	Trimipramine	For the treatment of depression and depression accompanied by anxiety, agitation or sleep disturbance	Desipramine	For relief of symptoms in various depressive syndromes, especially endogenous depression. It has also been used to manage chronic peripheral neuropathic pain, as a second line agent for the management of anxiety disorders (e.g. panic disorder, generalized anxiety disorder), and as a second or third line agent in the ADHD management.	34.7456	1.04721	PD-like		492
DB00458 dd DB01151	Imipramine	For the relief of symptoms of depression and as temporary adjunctive therapy in reducing enuresis in children aged 6 years and older. May also be used to manage panic disorders, with or without agoraphobia, as a second line agent in ADHD, management of eating disorders, for short-term management of acute depressive episodes in bipolar disorder and schizophrenia, and for symptomatic treatment of p…	Desipramine	For relief of symptoms in various depressive syndromes, especially endogenous depression. It has also been used to manage chronic peripheral neuropathic pain, as a second line agent for the management of anxiety disorders (e.g. panic disorder, generalized anxiety disorder), and as a second or third line agent in the ADHD management.	34.7456	1.04721			769
DB00363 dd DB01149	Clozapine	For use in patients with treatment-resistant schizophrenia.	Nefazodone	For the treatment of depression.	34.7456	1.04721			217
DB00477 dd DB00502	Chlorpromazine	For the treatment of schizophrenia, control nausea and vomiting, For relief of restlessness and apprehension before surgery, adjunct in the treatment of tetanus, control the manifestations of the manic type of manic-depressive illness.	Haloperidol	For the management of psychotic disorders (eg. schizophrenia) and delirium, as well as to control tics and vocal utterances of Tourette's syndrome (Gilles de la Tourette's syndrome). Also used for the treatment of severe behavioural problems in children with disrubtive behaviour disorder or ADHD (attention-deficit hyperactivity disorder). Haloperidol has been used in the prevention and control of…	34.095	1.0276		YES	645
DB00933 dd DB01621	Mesoridazine	Used in the treatment of schizophrenia, organic brain disorders, alcoholism and psychoneuroses.	Pipotiazine	For the maintenance treatment of chronic non-agitated schizophrenic patients.	34.095	1.0276
DB00502 dd DB01267	Haloperidol	For the management of psychotic disorders (eg. schizophrenia) and delirium, as well as to control tics and vocal utterances of Tourette's syndrome (Gilles de la Tourette's syndrome). Also used for the treatment of severe behavioural problems in children with disrubtive behaviour disorder or ADHD (attention-deficit hyperactivity disorder). Haloperidol has been used in the prevention and control of…	Paliperidone	For the treatment of schizophrenia.	34.095	1.0276			487
DB01224 dd DB01267	Quetiapine	For the treatment of schizophrenia and related psychotic disorders.	Paliperidone	For the treatment of schizophrenia.	33.7585	1.01746			491
DB00370 dd DB01238	Mirtazapine	For the treatment of major depressive disorder.	Aripiprazole	For the treatment of schizophrenia and related psychotic disorders.	31.9848	0.963998		YES	462
DB00268 dd DB00370	Ropinirole	For the treatment of the signs and symptoms of idiopathic Parkinson's disease. Also used for the treatment of restless legs syndrome.	Mirtazapine	For the treatment of major depressive disorder.	31.9848	0.963998		YES
DB00334 dd DB01149	Olanzapine	For the acute and maintenance treatment of schizophrenia and related psychotic disorders, as well as acute treatment of manic or mixed episodes of bipolar 1 disorder. Intramuscular olanzapine is indicated for the rapid control of agitated patients.	Nefazodone	For the treatment of depression.	31.9848	0.963998		YES	225
DB00472 dd DB00843	Fluoxetine	For the treatment of depression, obsessive compulsive disorder, and bulimia nervosa.	Donepezil	For the palliative treatment of mild to moderate dementia of the Alzheimer's type.	31.9848	0.963998		YES	151
DB00334 dd DB00370	Olanzapine	For the acute and maintenance treatment of schizophrenia and related psychotic disorders, as well as acute treatment of manic or mixed episodes of bipolar 1 disorder. Intramuscular olanzapine is indicated for the rapid control of agitated patients.	Mirtazapine	For the treatment of major depressive disorder.	31.9848	0.963998		YES	491
DB01149 dd DB01238	Nefazodone	For the treatment of depression.	Aripiprazole	For the treatment of schizophrenia and related psychotic disorders.	31.9848	0.963998		YES
DB00264 dd DB00983	Metoprolol	For the treatment of hypertension and angina pectoris.	Formoterol	For use as long-term maintenance treatment of asthma in patients 6 years of age and older with reversible obstructive airways disease, including patients with symptoms of nocturnal asthma, who are using optimal corticosteroid treatment and experiencing regular or frequent breakthrough symptoms requiring use of a short-acting bronchodilator. Not indicated for asthma that can be successfully manage…	31.0892	0.937006	PD-like	YES
DB00246 dd DB00268	Ziprasidone	For the treatment of schizophrenia and related psychotic disorders.	Ropinirole	For the treatment of the signs and symptoms of idiopathic Parkinson's disease. Also used for the treatment of restless legs syndrome.	31.0761	0.936612	PD-like	YES
DB00268 dd DB00334	Ropinirole	For the treatment of the signs and symptoms of idiopathic Parkinson's disease. Also used for the treatment of restless legs syndrome.	Olanzapine	For the acute and maintenance treatment of schizophrenia and related psychotic disorders, as well as acute treatment of manic or mixed episodes of bipolar 1 disorder. Intramuscular olanzapine is indicated for the rapid control of agitated patients.	31.0761	0.936612		YES	251
DB00268 dd DB01238	Ropinirole	For the treatment of the signs and symptoms of idiopathic Parkinson's disease. Also used for the treatment of restless legs syndrome.	Aripiprazole	For the treatment of schizophrenia and related psychotic disorders.	31.0761	0.936612		YES	354
DB00268 dd DB00734	Ropinirole	For the treatment of the signs and symptoms of idiopathic Parkinson's disease. Also used for the treatment of restless legs syndrome.	Risperidone	For the treatment of schizophrenia in adults and in adolescents, ages 13 to 17, and for the short-term treatment of manic or mixed episodes of bipolar I disorder in children and adolescents ages 10 to 17. May also be used to manage symptoms of inappropriate behavior due to aggression and/or psychosis in patients with severe dementia.	31.0761	0.936612		YES
DB00246 dd DB00334	Ziprasidone	For the treatment of schizophrenia and related psychotic disorders.	Olanzapine	For the acute and maintenance treatment of schizophrenia and related psychotic disorders, as well as acute treatment of manic or mixed episodes of bipolar 1 disorder. Intramuscular olanzapine is indicated for the rapid control of agitated patients.	31.0761	0.936612		YES	492
DB00734 dd DB01238	Risperidone	For the treatment of schizophrenia in adults and in adolescents, ages 13 to 17, and for the short-term treatment of manic or mixed episodes of bipolar I disorder in children and adolescents ages 10 to 17. May also be used to manage symptoms of inappropriate behavior due to aggression and/or psychosis in patients with severe dementia.	Aripiprazole	For the treatment of schizophrenia and related psychotic disorders.	31.0761	0.936612		YES	492
DB00268 dd DB00843	Ropinirole	For the treatment of the signs and symptoms of idiopathic Parkinson's disease. Also used for the treatment of restless legs syndrome.	Donepezil	For the palliative treatment of mild to moderate dementia of the Alzheimer's type.	31.0761	0.936612		YES
DB01224 dd DB01238	Quetiapine	For the treatment of schizophrenia and related psychotic disorders.	Aripiprazole	For the treatment of schizophrenia and related psychotic disorders.	31.0761	0.936612		YES	492
DB00246 dd DB01238	Ziprasidone	For the treatment of schizophrenia and related psychotic disorders.	Aripiprazole	For the treatment of schizophrenia and related psychotic disorders.	31.0761	0.936612		YES	492
DB00334 dd DB01238	Olanzapine	For the acute and maintenance treatment of schizophrenia and related psychotic disorders, as well as acute treatment of manic or mixed episodes of bipolar 1 disorder. Intramuscular olanzapine is indicated for the rapid control of agitated patients.	Aripiprazole	For the treatment of schizophrenia and related psychotic disorders.	31.0761	0.936612		YES	492
DB00268 dd DB01224	Ropinirole	For the treatment of the signs and symptoms of idiopathic Parkinson's disease. Also used for the treatment of restless legs syndrome.	Quetiapine	For the treatment of schizophrenia and related psychotic disorders.	31.0761	0.936612		YES	257
DB00246 dd DB00734	Ziprasidone	For the treatment of schizophrenia and related psychotic disorders.	Risperidone	For the treatment of schizophrenia in adults and in adolescents, ages 13 to 17, and for the short-term treatment of manic or mixed episodes of bipolar I disorder in children and adolescents ages 10 to 17. May also be used to manage symptoms of inappropriate behavior due to aggression and/or psychosis in patients with severe dementia.	31.0761	0.936612	PD-like	YES	492
DB00334 dd DB01224	Olanzapine	For the acute and maintenance treatment of schizophrenia and related psychotic disorders, as well as acute treatment of manic or mixed episodes of bipolar 1 disorder. Intramuscular olanzapine is indicated for the rapid control of agitated patients.	Quetiapine	For the treatment of schizophrenia and related psychotic disorders.	31.0761	0.936612		YES	492
DB00734 dd DB01224	Risperidone	For the treatment of schizophrenia in adults and in adolescents, ages 13 to 17, and for the short-term treatment of manic or mixed episodes of bipolar I disorder in children and adolescents ages 10 to 17. May also be used to manage symptoms of inappropriate behavior due to aggression and/or psychosis in patients with severe dementia.	Quetiapine	For the treatment of schizophrenia and related psychotic disorders.	31.0761	0.936612		YES	492
DB00334 dd DB00734	Olanzapine	For the acute and maintenance treatment of schizophrenia and related psychotic disorders, as well as acute treatment of manic or mixed episodes of bipolar 1 disorder. Intramuscular olanzapine is indicated for the rapid control of agitated patients.	Risperidone	For the treatment of schizophrenia in adults and in adolescents, ages 13 to 17, and for the short-term treatment of manic or mixed episodes of bipolar I disorder in children and adolescents ages 10 to 17. May also be used to manage symptoms of inappropriate behavior due to aggression and/or psychosis in patients with severe dementia.	31.0761	0.936612		YES	809
DB00268 dd DB01242	Ropinirole	For the treatment of the signs and symptoms of idiopathic Parkinson's disease. Also used for the treatment of restless legs syndrome.	Clomipramine	For the treatment of depression, obsessive compulsive disorder (OCD), panic attacks with or without agoraphobia, narcolepsy, chronic pain, and enuresis.	31.0761	0.936612		YES
DB00321 dd DB00370	Amitriptyline	For the treatment of anxiety, bipolar disorders, and depression.	Mirtazapine	For the treatment of major depressive disorder.	30.7054	0.925438		YES	492
DB00433 dd DB00490	Prochlorperazine	For the symptomatic management of psychotic disorders, short term management of nonpsychotic anxiety in patients with generalized anxiety disorder, and for the control of severe nausea and vomiting of various causes.	Buspirone	For the management of anxiety disorders or the short-term relief of the symptoms of anxiety, and also as an augmention of SSRI-treatment against depression.	30.7054	0.925438		YES
DB00490 dd DB00726	Buspirone	For the management of anxiety disorders or the short-term relief of the symptoms of anxiety, and also as an augmention of SSRI-treatment against depression.	Trimipramine	For the treatment of depression and depression accompanied by anxiety, agitation or sleep disturbance	30.7054	0.925438	PD-like	YES	169
DB00477 dd DB00604	Chlorpromazine	For the treatment of schizophrenia, control nausea and vomiting, For relief of restlessness and apprehension before surgery, adjunct in the treatment of tetanus, control the manifestations of the manic type of manic-depressive illness.	Cisapride	For the symptomatic treatment of adult patients with nocturnal heartburn due to gastroesophageal reflux disease.	30.7054	0.925438	PD-like
DB00321 dd DB00477	Amitriptyline	For the treatment of anxiety, bipolar disorders, and depression.	Chlorpromazine	For the treatment of schizophrenia, control nausea and vomiting, For relief of restlessness and apprehension before surgery, adjunct in the treatment of tetanus, control the manifestations of the manic type of manic-depressive illness.	30.7054	0.925438			492
DB00924 dd DB00933	Cyclobenzaprine	For use as an adjunct to rest and physical therapy for relief of muscle spasm associated with acute, painful musculoskeletal conditions.	Mesoridazine	Used in the treatment of schizophrenia, organic brain disorders, alcoholism and psychoneuroses.	30.7054	0.925438
DB00363 dd DB00434	Clozapine	For use in patients with treatment-resistant schizophrenia.	Cyproheptadine	For treatment of perennial and seasonal allergic rhinitis, vasomotor rhinitis, allergic conjunctivitis due to inhalant allergens and foods, mild uncomplicated allergic skin manifestations of urticaria and angioedema, amelioration of allergic reactions to blood or plasma, cold urticaria, dermatographism, and as therapy for anaphylactic reactions adjunctive to epinephrine.	30.7054	0.925438			483
DB00679 dd DB00924	Thioridazine	For the treatment of schizophrenia and generalized anxiety disorder.	Cyclobenzaprine	For use as an adjunct to rest and physical therapy for relief of muscle spasm associated with acute, painful musculoskeletal conditions.	30.7054	0.925438
DB00656 dd DB00679	Trazodone	For the treatment of depression.	Thioridazine	For the treatment of schizophrenia and generalized anxiety disorder.	30.7054	0.925438			380
DB00502 dd DB00623	Haloperidol	For the management of psychotic disorders (eg. schizophrenia) and delirium, as well as to control tics and vocal utterances of Tourette's syndrome (Gilles de la Tourette's syndrome). Also used for the treatment of severe behavioural problems in children with disrubtive behaviour disorder or ADHD (attention-deficit hyperactivity disorder). Haloperidol has been used in the prevention and control of…	Fluphenazine	For management of manifestations of psychotic disorders.	30.02	0.904781		YES	492
DB00246 dd DB00604	Ziprasidone	For the treatment of schizophrenia and related psychotic disorders.	Cisapride	For the symptomatic treatment of adult patients with nocturnal heartburn due to gastroesophageal reflux disease.	30.02	0.904781	PD-like
DB00408 dd DB00623	Loxapine	For the management of the manifestations of psychotic disorders such as schizophrenia	Fluphenazine	For management of manifestations of psychotic disorders.	30.02	0.904781			490
DB00334 dd DB00408	Olanzapine	For the acute and maintenance treatment of schizophrenia and related psychotic disorders, as well as acute treatment of manic or mixed episodes of bipolar 1 disorder. Intramuscular olanzapine is indicated for the rapid control of agitated patients.	Loxapine	For the management of the manifestations of psychotic disorders such as schizophrenia	29.8331	0.899147		YES	485
DB00363 dd DB00502	Clozapine	For use in patients with treatment-resistant schizophrenia.	Haloperidol	For the management of psychotic disorders (eg. schizophrenia) and delirium, as well as to control tics and vocal utterances of Tourette's syndrome (Gilles de la Tourette's syndrome). Also used for the treatment of severe behavioural problems in children with disrubtive behaviour disorder or ADHD (attention-deficit hyperactivity disorder). Haloperidol has been used in the prevention and control of…	29.8331	0.899147	PK	YES	751
DB00408 dd DB00726	Loxapine	For the management of the manifestations of psychotic disorders such as schizophrenia	Trimipramine	For the treatment of depression and depression accompanied by anxiety, agitation or sleep disturbance	29.8331	0.899147	PD-like		193
DB00363 dd DB01618	Clozapine	For use in patients with treatment-resistant schizophrenia.	Molindone	Molindone is used for the management of the manifestations of psychotic disorders.	29.8331	0.899147			491
DB00268 dd DB00933	Ropinirole	For the treatment of the signs and symptoms of idiopathic Parkinson's disease. Also used for the treatment of restless legs syndrome.	Mesoridazine	Used in the treatment of schizophrenia, organic brain disorders, alcoholism and psychoneuroses.	29.8331	0.899147
DB00477 dd DB01618	Chlorpromazine	For the treatment of schizophrenia, control nausea and vomiting, For relief of restlessness and apprehension before surgery, adjunct in the treatment of tetanus, control the manifestations of the manic type of manic-depressive illness.	Molindone	Molindone is used for the management of the manifestations of psychotic disorders.	29.8331	0.899147			491
DB00472 dd DB00656	Fluoxetine	For the treatment of depression, obsessive compulsive disorder, and bulimia nervosa.	Trazodone	For the treatment of depression.	29.7238	0.895852	PD-like	YES	492
DB01120 dd DB01136	Gliclazide	For the treatment of diabetes mellitus	Carvedilol	For the treatment of mild or moderate (NYHA class II or III) heart failure of ischemic or cardiomyopathic origin.	29.7238	0.895852	PD-like
DB00726 dd DB01162	Trimipramine	For the treatment of depression and depression accompanied by anxiety, agitation or sleep disturbance	Terazosin	For the treatment of symptomatic BPH and mild to moderate hypertension.	28.2629	0.851824
DB00630 dd DB01077	Alendronate	For the treatment and prevention of osteoporosis in women and Paget's disease of bone in both men and women.	Etidronic acid	For the treatment of symptomatic Paget's disease of bone and in the prevention and treatment of heterotopic ossification following total hip replacement or due to spinal cord injury.	27.914	0.841307			492
DB00477 dd DB00490	Chlorpromazine	For the treatment of schizophrenia, control nausea and vomiting, For relief of restlessness and apprehension before surgery, adjunct in the treatment of tetanus, control the manifestations of the manic type of manic-depressive illness.	Buspirone	For the management of anxiety disorders or the short-term relief of the symptoms of anxiety, and also as an augmention of SSRI-treatment against depression.	27.914	0.841307			460
DB00216 dd DB00472	Eletriptan	For the acute treatment of migraine with or without aura in adults.	Fluoxetine	For the treatment of depression, obsessive compulsive disorder, and bulimia nervosa.	27.6349	0.832894	PD-like	YES
DB00669 dd DB01238	Sumatriptan	For the treatment of migraine attacks with or without aura.	Aripiprazole	For the treatment of schizophrenia and related psychotic disorders.	27.6349	0.832894		YES
DB01043 dd DB01238	Memantine	For the treatment of moderate to severe dementia of the Alzheimer's type.	Aripiprazole	For the treatment of schizophrenia and related psychotic disorders.	27.6349	0.832894		YES	165
DB00334 dd DB00669	Olanzapine	For the acute and maintenance treatment of schizophrenia and related psychotic disorders, as well as acute treatment of manic or mixed episodes of bipolar 1 disorder. Intramuscular olanzapine is indicated for the rapid control of agitated patients.	Sumatriptan	For the treatment of migraine attacks with or without aura.	27.6349	0.832894		YES
DB00334 dd DB01043	Olanzapine	For the acute and maintenance treatment of schizophrenia and related psychotic disorders, as well as acute treatment of manic or mixed episodes of bipolar 1 disorder. Intramuscular olanzapine is indicated for the rapid control of agitated patients.	Memantine	For the treatment of moderate to severe dementia of the Alzheimer's type.	27.6349	0.832894		YES
DB00740 dd DB01020	Riluzole	For the treatment of amyotrophic lateral sclerosis (ALS, Lou Gehrig's Disease)	Isosorbide Mononitrate	For the prevention of angina pectoris due to coronary artery disease and the treatment of acute and chronic angina pectoris, hypertension, and myocardial infarction.	27.6349	0.832894
DB00195 dd DB00938	Betaxolol	For the management of hypertension.	Salmeterol	For the treatment of asthma and chronic obstructive pulmonary disease (COPD).	27.6349	0.832894
DB00363 dd DB01162	Clozapine	For use in patients with treatment-resistant schizophrenia.	Terazosin	For the treatment of symptomatic BPH and mild to moderate hypertension.	27.4317	0.82677		YES
DB01039 dd DB01393	Fenofibrate	For use as adjunctive therapy to diet to reduce elevated LDL-C, Total-C,Triglycerides and Apo B, and to increase HDL-C in adult patients with primary hypercholesterolemia or mixed dyslipidemia (Fredrickson Types IIa and IIb)	Bezafibrate	For the treatment of primary hyperlipidaemia types IIa, IIb, III, IV and V (Fredrickson classification) corresponding to groups I, II and III of the European Atherosclerosis Society guidelines - when diet alone or improvements in lifestyle such as increased exercise or weight reduction do not lead to an adequate response. Also for the treatment of secondary hyperlipidaemias, e.g. severe hypertrig…	27.4317	0.82677			492
DB00472 dd DB01149	Fluoxetine	For the treatment of depression, obsessive compulsive disorder, and bulimia nervosa.	Nefazodone	For the treatment of depression.	27.362	0.82467		YES	492
DB00472 dd DB01242	Fluoxetine	For the treatment of depression, obsessive compulsive disorder, and bulimia nervosa.	Clomipramine	For the treatment of depression, obsessive compulsive disorder (OCD), panic attacks with or without agoraphobia, narcolepsy, chronic pain, and enuresis.	27.362	0.82467	PK	YES	665
DB00734 dd DB01242	Risperidone	For the treatment of schizophrenia in adults and in adolescents, ages 13 to 17, and for the short-term treatment of manic or mixed episodes of bipolar I disorder in children and adolescents ages 10 to 17. May also be used to manage symptoms of inappropriate behavior due to aggression and/or psychosis in patients with severe dementia.	Clomipramine	For the treatment of depression, obsessive compulsive disorder (OCD), panic attacks with or without agoraphobia, narcolepsy, chronic pain, and enuresis.	27.362	0.82467		YES	484
DB01224 dd DB01242	Quetiapine	For the treatment of schizophrenia and related psychotic disorders.	Clomipramine	For the treatment of depression, obsessive compulsive disorder (OCD), panic attacks with or without agoraphobia, narcolepsy, chronic pain, and enuresis.	27.362	0.82467		YES	420
DB00334 dd DB01242	Olanzapine	For the acute and maintenance treatment of schizophrenia and related psychotic disorders, as well as acute treatment of manic or mixed episodes of bipolar 1 disorder. Intramuscular olanzapine is indicated for the rapid control of agitated patients.	Clomipramine	For the treatment of depression, obsessive compulsive disorder (OCD), panic attacks with or without agoraphobia, narcolepsy, chronic pain, and enuresis.	27.362	0.82467		YES	451
DB00370 dd DB00472	Mirtazapine	For the treatment of major depressive disorder.	Fluoxetine	For the treatment of depression, obsessive compulsive disorder, and bulimia nervosa.	27.362	0.82467		YES	492
DB00334 dd DB00843	Olanzapine	For the acute and maintenance treatment of schizophrenia and related psychotic disorders, as well as acute treatment of manic or mixed episodes of bipolar 1 disorder. Intramuscular olanzapine is indicated for the rapid control of agitated patients.	Donepezil	For the palliative treatment of mild to moderate dementia of the Alzheimer's type.	27.362	0.82467	PD-like	YES	466
DB00843 dd DB01238	Donepezil	For the palliative treatment of mild to moderate dementia of the Alzheimer's type.	Aripiprazole	For the treatment of schizophrenia and related psychotic disorders.	27.362	0.82467		YES	297
DB00268 dd DB00472	Ropinirole	For the treatment of the signs and symptoms of idiopathic Parkinson's disease. Also used for the treatment of restless legs syndrome.	Fluoxetine	For the treatment of depression, obsessive compulsive disorder, and bulimia nervosa.	27.362	0.82467		YES
DB00472 dd DB01224	Fluoxetine	For the treatment of depression, obsessive compulsive disorder, and bulimia nervosa.	Quetiapine	For the treatment of schizophrenia and related psychotic disorders.	27.362	0.82467		YES	489
DB00734 dd DB00843	Risperidone	For the treatment of schizophrenia in adults and in adolescents, ages 13 to 17, and for the short-term treatment of manic or mixed episodes of bipolar I disorder in children and adolescents ages 10 to 17. May also be used to manage symptoms of inappropriate behavior due to aggression and/or psychosis in patients with severe dementia.	Donepezil	For the palliative treatment of mild to moderate dementia of the Alzheimer's type.	27.362	0.82467	PD-like	YES	485
DB00268 dd DB01149	Ropinirole	For the treatment of the signs and symptoms of idiopathic Parkinson's disease. Also used for the treatment of restless legs syndrome.	Nefazodone	For the treatment of depression.	27.362	0.82467		YES
DB00334 dd DB00472	Olanzapine	For the acute and maintenance treatment of schizophrenia and related psychotic disorders, as well as acute treatment of manic or mixed episodes of bipolar 1 disorder. Intramuscular olanzapine is indicated for the rapid control of agitated patients.	Fluoxetine	For the treatment of depression, obsessive compulsive disorder, and bulimia nervosa.	27.362	0.82467		YES	492
DB00472 dd DB00734	Fluoxetine	For the treatment of depression, obsessive compulsive disorder, and bulimia nervosa.	Risperidone	For the treatment of schizophrenia in adults and in adolescents, ages 13 to 17, and for the short-term treatment of manic or mixed episodes of bipolar I disorder in children and adolescents ages 10 to 17. May also be used to manage symptoms of inappropriate behavior due to aggression and/or psychosis in patients with severe dementia.	27.362	0.82467	PD-like	YES	491
DB00246 dd DB00472	Ziprasidone	For the treatment of schizophrenia and related psychotic disorders.	Fluoxetine	For the treatment of depression, obsessive compulsive disorder, and bulimia nervosa.	27.362	0.82467	PD-like	YES	399
DB00472 dd DB01238	Fluoxetine	For the treatment of depression, obsessive compulsive disorder, and bulimia nervosa.	Aripiprazole	For the treatment of schizophrenia and related psychotic disorders.	27.362	0.82467		YES	486
DB01238 dd DB01242	Aripiprazole	For the treatment of schizophrenia and related psychotic disorders.	Clomipramine	For the treatment of depression, obsessive compulsive disorder (OCD), panic attacks with or without agoraphobia, narcolepsy, chronic pain, and enuresis.	27.362	0.82467		YES	277
DB01149 dd DB01224	Nefazodone	For the treatment of depression.	Quetiapine	For the treatment of schizophrenia and related psychotic disorders.	27.2937	0.822612		YES	309
DB00370 dd DB01149	Mirtazapine	For the treatment of major depressive disorder.	Nefazodone	For the treatment of depression.	27.2937	0.822612		YES	492
DB00370 dd DB01224	Mirtazapine	For the treatment of major depressive disorder.	Quetiapine	For the treatment of schizophrenia and related psychotic disorders.	27.2937	0.822612		YES	489
DB00726 dd DB00850	Trimipramine	For the treatment of depression and depression accompanied by anxiety, agitation or sleep disturbance	Perphenazine	For use in the management of the manifestations of psychotic disorders and for the control of severe nausea and vomiting in adults.	27.2937	0.822612			59
DB00477 dd DB01242	Chlorpromazine	For the treatment of schizophrenia, control nausea and vomiting, For relief of restlessness and apprehension before surgery, adjunct in the treatment of tetanus, control the manifestations of the manic type of manic-depressive illness.	Clomipramine	For the treatment of depression, obsessive compulsive disorder (OCD), panic attacks with or without agoraphobia, narcolepsy, chronic pain, and enuresis.	27.2937	0.822612			491
DB00458 dd DB00843	Imipramine	For the relief of symptoms of depression and as temporary adjunctive therapy in reducing enuresis in children aged 6 years and older. May also be used to manage panic disorders, with or without agoraphobia, as a second line agent in ADHD, management of eating disorders, for short-term management of acute depressive episodes in bipolar disorder and schizophrenia, and for symptomatic treatment of p…	Donepezil	For the palliative treatment of mild to moderate dementia of the Alzheimer's type.	27.093	0.816563	PD-like	YES
DB00472 dd DB01069	Fluoxetine	For the treatment of depression, obsessive compulsive disorder, and bulimia nervosa.	Promethazine	For the treatment of allergic disorders, and nausea/vomiting.	27.093	0.816563		YES
DB00277 dd DB01223	Theophylline	For the treatment of the symptoms and reversible airflow obstruction associated with chronic asthma and other chronic lung diseases, such as emphysema and chronic bronchitis.	Aminophylline	For the treatment of bronchospasm due to asthma, emphysema and chronic bronchitis.	27.093	0.816563		YES	492
DB00433 dd DB00933	Prochlorperazine	For the symptomatic management of psychotic disorders, short term management of nonpsychotic anxiety in patients with generalized anxiety disorder, and for the control of severe nausea and vomiting of various causes.	Mesoridazine	Used in the treatment of schizophrenia, organic brain disorders, alcoholism and psychoneuroses.	27.093	0.816563			104
DB00268 dd DB00363	Ropinirole	For the treatment of the signs and symptoms of idiopathic Parkinson's disease. Also used for the treatment of restless legs syndrome.	Clozapine	For use in patients with treatment-resistant schizophrenia.	26.5183	0.799242		YES
DB00370 dd DB01242	Mirtazapine	For the treatment of major depressive disorder.	Clomipramine	For the treatment of depression, obsessive compulsive disorder (OCD), panic attacks with or without agoraphobia, narcolepsy, chronic pain, and enuresis.	26.5183	0.799242		YES	491
DB00246 dd DB01224	Ziprasidone	For the treatment of schizophrenia and related psychotic disorders.	Quetiapine	For the treatment of schizophrenia and related psychotic disorders.	26.5183	0.799242	PD-like	YES	492
DB00363 dd DB01238	Clozapine	For use in patients with treatment-resistant schizophrenia.	Aripiprazole	For the treatment of schizophrenia and related psychotic disorders.	26.5183	0.799242		YES	492
DB00363 dd DB01621	Clozapine	For use in patients with treatment-resistant schizophrenia.	Pipotiazine	For the maintenance treatment of chronic non-agitated schizophrenic patients.	26.5183	0.799242
DB00408 dd DB01267	Loxapine	For the management of the manifestations of psychotic disorders such as schizophrenia	Paliperidone	For the treatment of schizophrenia.	26.5183	0.799242			215
DB00363 dd DB00477	Clozapine	For use in patients with treatment-resistant schizophrenia.	Chlorpromazine	For the treatment of schizophrenia, control nausea and vomiting, For relief of restlessness and apprehension before surgery, adjunct in the treatment of tetanus, control the manifestations of the manic type of manic-depressive illness.	26.3233	0.793365		YES	492
DB00408 dd DB01224	Loxapine	For the management of the manifestations of psychotic disorders such as schizophrenia	Quetiapine	For the treatment of schizophrenia and related psychotic disorders.	26.3233	0.793365		YES	475
DB00246 dd DB00502	Ziprasidone	For the treatment of schizophrenia and related psychotic disorders.	Haloperidol	For the management of psychotic disorders (eg. schizophrenia) and delirium, as well as to control tics and vocal utterances of Tourette's syndrome (Gilles de la Tourette's syndrome). Also used for the treatment of severe behavioural problems in children with disrubtive behaviour disorder or ADHD (attention-deficit hyperactivity disorder). Haloperidol has been used in the prevention and control of…	26.3233	0.793365	PD-like	YES	492
DB00726 dd DB01224	Trimipramine	For the treatment of depression and depression accompanied by anxiety, agitation or sleep disturbance	Quetiapine	For the treatment of schizophrenia and related psychotic disorders.	26.3233	0.793365	PD-like	YES	178
DB00246 dd DB01621	Ziprasidone	For the treatment of schizophrenia and related psychotic disorders.	Pipotiazine	For the maintenance treatment of chronic non-agitated schizophrenic patients.	26.3233	0.793365
DB00679 dd DB01621	Thioridazine	For the treatment of schizophrenia and generalized anxiety disorder.	Pipotiazine	For the maintenance treatment of chronic non-agitated schizophrenic patients.	26.3233	0.793365			394
DB00679 dd DB01224	Thioridazine	For the treatment of schizophrenia and generalized anxiety disorder.	Quetiapine	For the treatment of schizophrenia and related psychotic disorders.	26.3233	0.793365			490
DB00540 dd DB00656	Nortriptyline	For the treatment of depression.	Trazodone	For the treatment of depression.	26.2675	0.791683	PD-like	YES	490
DB00246 dd DB00540	Ziprasidone	For the treatment of schizophrenia and related psychotic disorders.	Nortriptyline	For the treatment of depression.	26.2675	0.791683	PD-like	YES
DB00246 dd DB00933	Ziprasidone	For the treatment of schizophrenia and related psychotic disorders.	Mesoridazine	Used in the treatment of schizophrenia, organic brain disorders, alcoholism and psychoneuroses.	26.2675	0.791683	PD-like		307
DB00408 dd DB00543	Loxapine	For the management of the manifestations of psychotic disorders such as schizophrenia	Amoxapine	For the relief of symptoms of depression in patients with neurotic or reactive depressive disorders as well as endogenous and psychotic depressions. Also for depression accompanied by anxiety or agitation.	26.2675	0.791683			491
DB00408 dd DB00472	Loxapine	For the management of the manifestations of psychotic disorders such as schizophrenia	Fluoxetine	For the treatment of depression, obsessive compulsive disorder, and bulimia nervosa.	26.2675	0.791683
DB00975 dd DB05271	Dipyridamole	For as an adjunct to coumarin anticoagulants in the prevention of postoperative thromboembolic complications of cardiac valve replacement and also used in prevention of angina.	Rotigotine Transdermal Patch	Investigated for use/treatment in neurologic disorders and parkinson's disease.	26.1804	0.789058
DB00264 dd DB00938	Metoprolol	For the treatment of hypertension and angina pectoris.	Salmeterol	For the treatment of asthma and chronic obstructive pulmonary disease (COPD).	25.9077	0.780838	PD-like	YES
DB00270 dd DB01149	Isradipine	For the management of mild to moderate essential hypertension. It may be used alone or concurrently with thiazide-type diuretics.	Nefazodone	For the treatment of depression.	25.9077	0.780838
DB00604 dd DB00726	Cisapride	For the symptomatic treatment of adult patients with nocturnal heartburn due to gastroesophageal reflux disease.	Trimipramine	For the treatment of depression and depression accompanied by anxiety, agitation or sleep disturbance	25.8572	0.779316	PD-like
DB00370 dd DB00933	Mirtazapine	For the treatment of major depressive disorder.	Mesoridazine	Used in the treatment of schizophrenia, organic brain disorders, alcoholism and psychoneuroses.	25.8572	0.779316
DB00195 dd DB00983	Betaxolol	For the management of hypertension.	Formoterol	For use as long-term maintenance treatment of asthma in patients 6 years of age and older with reversible obstructive airways disease, including patients with symptoms of nocturnal asthma, who are using optimal corticosteroid treatment and experiencing regular or frequent breakthrough symptoms requiring use of a short-acting bronchodilator. Not indicated for asthma that can be successfully manage…	25.729	0.775453	PD-like
DB00434 dd DB00734	Cyproheptadine	For treatment of perennial and seasonal allergic rhinitis, vasomotor rhinitis, allergic conjunctivitis due to inhalant allergens and foods, mild uncomplicated allergic skin manifestations of urticaria and angioedema, amelioration of allergic reactions to blood or plasma, cold urticaria, dermatographism, and as therapy for anaphylactic reactions adjunctive to epinephrine.	Risperidone	For the treatment of schizophrenia in adults and in adolescents, ages 13 to 17, and for the short-term treatment of manic or mixed episodes of bipolar I disorder in children and adolescents ages 10 to 17. May also be used to manage symptoms of inappropriate behavior due to aggression and/or psychosis in patients with severe dementia.	25.5878	0.771198
DB00843 dd DB00924	Donepezil	For the palliative treatment of mild to moderate dementia of the Alzheimer's type.	Cyclobenzaprine	For use as an adjunct to rest and physical therapy for relief of muscle spasm associated with acute, painful musculoskeletal conditions.	25.4114	0.76588	PD-like	YES
DB01149 dd DB01151	Nefazodone	For the treatment of depression.	Desipramine	For relief of symptoms in various depressive syndromes, especially endogenous depression. It has also been used to manage chronic peripheral neuropathic pain, as a second line agent for the management of anxiety disorders (e.g. panic disorder, generalized anxiety disorder), and as a second or third line agent in the ADHD management.	25.4114	0.76588			480
DB00502 dd DB00726	Haloperidol	For the management of psychotic disorders (eg. schizophrenia) and delirium, as well as to control tics and vocal utterances of Tourette's syndrome (Gilles de la Tourette's syndrome). Also used for the treatment of severe behavioural problems in children with disrubtive behaviour disorder or ADHD (attention-deficit hyperactivity disorder). Haloperidol has been used in the prevention and control of…	Trimipramine	For the treatment of depression and depression accompanied by anxiety, agitation or sleep disturbance	25.1226	0.757177	PD-like		362
DB00408 dd DB01618	Loxapine	For the management of the manifestations of psychotic disorders such as schizophrenia	Molindone	Molindone is used for the management of the manifestations of psychotic disorders.	24.8609	0.749289			491
DB00679 dd DB01267	Thioridazine	For the treatment of schizophrenia and generalized anxiety disorder.	Paliperidone	For the treatment of schizophrenia.	24.8609	0.749289
DB00408 dd DB01238	Loxapine	For the management of the manifestations of psychotic disorders such as schizophrenia	Aripiprazole	For the treatment of schizophrenia and related psychotic disorders.	24.6895	0.744122		YES	196
DB00477 dd DB01238	Chlorpromazine	For the treatment of schizophrenia, control nausea and vomiting, For relief of restlessness and apprehension before surgery, adjunct in the treatment of tetanus, control the manifestations of the manic type of manic-depressive illness.	Aripiprazole	For the treatment of schizophrenia and related psychotic disorders.	24.6895	0.744122		YES	474
DB00477 dd DB00734	Chlorpromazine	For the treatment of schizophrenia, control nausea and vomiting, For relief of restlessness and apprehension before surgery, adjunct in the treatment of tetanus, control the manifestations of the manic type of manic-depressive illness.	Risperidone	For the treatment of schizophrenia in adults and in adolescents, ages 13 to 17, and for the short-term treatment of manic or mixed episodes of bipolar I disorder in children and adolescents ages 10 to 17. May also be used to manage symptoms of inappropriate behavior due to aggression and/or psychosis in patients with severe dementia.	24.6895	0.744122		YES	492
DB00502 dd DB00734	Haloperidol	For the management of psychotic disorders (eg. schizophrenia) and delirium, as well as to control tics and vocal utterances of Tourette's syndrome (Gilles de la Tourette's syndrome). Also used for the treatment of severe behavioural problems in children with disrubtive behaviour disorder or ADHD (attention-deficit hyperactivity disorder). Haloperidol has been used in the prevention and control of…	Risperidone	For the treatment of schizophrenia in adults and in adolescents, ages 13 to 17, and for the short-term treatment of manic or mixed episodes of bipolar I disorder in children and adolescents ages 10 to 17. May also be used to manage symptoms of inappropriate behavior due to aggression and/or psychosis in patients with severe dementia.	24.6895	0.744122		YES	819
DB00268 dd DB01621	Ropinirole	For the treatment of the signs and symptoms of idiopathic Parkinson's disease. Also used for the treatment of restless legs syndrome.	Pipotiazine	For the maintenance treatment of chronic non-agitated schizophrenic patients.	24.6895	0.744122
DB00669 dd DB01224	Sumatriptan	For the treatment of migraine attacks with or without aura.	Quetiapine	For the treatment of schizophrenia and related psychotic disorders.	24.4945	0.738247		YES
DB00489 dd DB00871	Sotalol	For the maintenance of normal sinus rhythm [delay in time to recurrence of atrial fibrillation/atrial flutter (AFIB/AFL)] in patients with symptomatic AFIB/AFL who are currently in sinus rhythm. Also for the treatment of documented life-threatening ventricular arrhythmias.	Terbutaline	For the prevention and reversal of bronchospasm in patients 12 years of age and older with reversible, obstructive airway disease, as well as symptomatic management of reversible bronchospasm associated with bronchitis and emphysema. Also used acute IV and sub-Q therapy in selected women to inhibit uterine contractions in preterm labor (tocolysis) and prolong gestation when beneficial.	24.3307	0.733309	PD-like		157
DB01069 dd DB01136	Promethazine	For the treatment of allergic disorders, and nausea/vomiting.	Carvedilol	For the treatment of mild or moderate (NYHA class II or III) heart failure of ischemic or cardiomyopathic origin.	24.2648	0.731322		YES
DB00938 dd DB01193	Salmeterol	For the treatment of asthma and chronic obstructive pulmonary disease (COPD).	Acebutolol	For the management of hypertension and ventricular premature beats in adults.	24.2648	0.731322	PD-like
DB00246 dd DB01149	Ziprasidone	For the treatment of schizophrenia and related psychotic disorders.	Nefazodone	For the treatment of depression.	24.1921	0.729133		YES	217
DB00285 dd DB00988	Venlafaxine	For the management of major depressive disorder (MDD), generalized anxiety disorder (GAD), social anxiety disorder (social phobia), panic disorder with or without agoraphobia, and vasomotor symptoms in women with breast cancer and in postmenopausal women.	Dopamine	For the correction of hemodynamic imbalances present in the shock syndrome due to myocardial infarction, trauma, endotoxic septicemia, open-heart surgery, renal failure, and chronic cardiac decompensation as in congestive failure	24.0303	0.724256			485
DB00656 dd DB01069	Trazodone	For the treatment of depression.	Promethazine	For the treatment of allergic disorders, and nausea/vomiting.	23.9652	0.722293	PD-like	YES
DB00843 dd DB01069	Donepezil	For the palliative treatment of mild to moderate dementia of the Alzheimer's type.	Promethazine	For the treatment of allergic disorders, and nausea/vomiting.	23.9652	0.722293	PD-like	YES
DB01149 dd DB01618	Nefazodone	For the treatment of depression.	Molindone	Molindone is used for the management of the manifestations of psychotic disorders.	23.9652	0.722293
DB00571 dd DB00938	Propranolol	For the prophylaxis of migraine.	Salmeterol	For the treatment of asthma and chronic obstructive pulmonary disease (COPD).	23.9148	0.720774	PD-like	YES	479
DB00843 dd DB00933	Donepezil	For the palliative treatment of mild to moderate dementia of the Alzheimer's type.	Mesoridazine	Used in the treatment of schizophrenia, organic brain disorders, alcoholism and psychoneuroses.	23.8796	0.719712	PD-like
DB00187 dd DB00335	Esmolol	For the rapid control of ventricular rate in patients with atrial fibrillation or atrial flutter in perioperative, postoperative, or other emergent circumstances where short term control of ventricular rate with a short-acting agent is desirable. Also used in noncompensatory sinus tachycardia where the rapid heart rate requires specific intervention.	Atenolol	For the management of hypertention and long-term management of patients with angina pectoris	23.8796	0.719712			480
DB00370 dd DB00571	Mirtazapine	For the treatment of major depressive disorder.	Propranolol	For the prophylaxis of migraine.	23.7741	0.716534		YES
DB00619 dd DB01133	Imatinib	For the treatment Philadelphia chromosome positive chronic myeloid leukemia (CML) and malignant gastrointestinal stromal tumors (GIST).	Tiludronate	For treatment of Paget's disease of bone (osteitis deformans).	23.7741	0.716534
DB00363 dd DB00734	Clozapine	For use in patients with treatment-resistant schizophrenia.	Risperidone	For the treatment of schizophrenia in adults and in adolescents, ages 13 to 17, and for the short-term treatment of manic or mixed episodes of bipolar I disorder in children and adolescents ages 10 to 17. May also be used to manage symptoms of inappropriate behavior due to aggression and/or psychosis in patients with severe dementia.	23.5049	0.708419		YES	646
DB00334 dd DB00363	Olanzapine	For the acute and maintenance treatment of schizophrenia and related psychotic disorders, as well as acute treatment of manic or mixed episodes of bipolar 1 disorder. Intramuscular olanzapine is indicated for the rapid control of agitated patients.	Clozapine	For use in patients with treatment-resistant schizophrenia.	23.5049	0.708419		YES	751
DB00623 dd DB00726	Fluphenazine	For management of manifestations of psychotic disorders.	Trimipramine	For the treatment of depression and depression accompanied by anxiety, agitation or sleep disturbance	23.4806	0.707688			193
DB00434 dd DB01224	Cyproheptadine	For treatment of perennial and seasonal allergic rhinitis, vasomotor rhinitis, allergic conjunctivitis due to inhalant allergens and foods, mild uncomplicated allergic skin manifestations of urticaria and angioedema, amelioration of allergic reactions to blood or plasma, cold urticaria, dermatographism, and as therapy for anaphylactic reactions adjunctive to epinephrine.	Quetiapine	For the treatment of schizophrenia and related psychotic disorders.	23.4806	0.707688
DB00540 dd DB00679	Nortriptyline	For the treatment of depression.	Thioridazine	For the treatment of schizophrenia and generalized anxiety disorder.	23.4806	0.707688			768
DB00843 dd DB01242	Donepezil	For the palliative treatment of mild to moderate dementia of the Alzheimer's type.	Clomipramine	For the treatment of depression, obsessive compulsive disorder (OCD), panic attacks with or without agoraphobia, narcolepsy, chronic pain, and enuresis.	23.3489	0.703719	PD-like	YES
DB00246 dd DB01242	Ziprasidone	For the treatment of schizophrenia and related psychotic disorders.	Clomipramine	For the treatment of depression, obsessive compulsive disorder (OCD), panic attacks with or without agoraphobia, narcolepsy, chronic pain, and enuresis.	23.3489	0.703719	PD-like	YES	270
DB00843 dd DB01149	Donepezil	For the palliative treatment of mild to moderate dementia of the Alzheimer's type.	Nefazodone	For the treatment of depression.	23.3489	0.703719		YES
DB00246 dd DB00321	Ziprasidone	For the treatment of schizophrenia and related psychotic disorders.	Amitriptyline	For the treatment of anxiety, bipolar disorders, and depression.	23.3489	0.703719	PD-like	YES	251
DB00734 dd DB01149	Risperidone	For the treatment of schizophrenia in adults and in adolescents, ages 13 to 17, and for the short-term treatment of manic or mixed episodes of bipolar I disorder in children and adolescents ages 10 to 17. May also be used to manage symptoms of inappropriate behavior due to aggression and/or psychosis in patients with severe dementia.	Nefazodone	For the treatment of depression.	23.3489	0.703719		YES	336
DB00370 dd DB00843	Mirtazapine	For the treatment of major depressive disorder.	Donepezil	For the palliative treatment of mild to moderate dementia of the Alzheimer's type.	23.3489	0.703719	PD-like	YES	194
DB00843 dd DB01224	Donepezil	For the palliative treatment of mild to moderate dementia of the Alzheimer's type.	Quetiapine	For the treatment of schizophrenia and related psychotic disorders.	23.3489	0.703719	PD-like	YES	472
DB00363 dd DB00540	Clozapine	For use in patients with treatment-resistant schizophrenia.	Nortriptyline	For the treatment of depression.	23.3489	0.703719		YES	462
DB01149 dd DB01242	Nefazodone	For the treatment of depression.	Clomipramine	For the treatment of depression, obsessive compulsive disorder (OCD), panic attacks with or without agoraphobia, narcolepsy, chronic pain, and enuresis.	23.3489	0.703719			476
DB00933 dd DB01238	Mesoridazine	Used in the treatment of schizophrenia, organic brain disorders, alcoholism and psychoneuroses.	Aripiprazole	For the treatment of schizophrenia and related psychotic disorders.	23.3489	0.703719
DB00370 dd DB00604	Mirtazapine	For the treatment of major depressive disorder.	Cisapride	For the symptomatic treatment of adult patients with nocturnal heartburn due to gastroesophageal reflux disease.	23.3489	0.703719
DB00734 dd DB00933	Risperidone	For the treatment of schizophrenia in adults and in adolescents, ages 13 to 17, and for the short-term treatment of manic or mixed episodes of bipolar I disorder in children and adolescents ages 10 to 17. May also be used to manage symptoms of inappropriate behavior due to aggression and/or psychosis in patients with severe dementia.	Mesoridazine	Used in the treatment of schizophrenia, organic brain disorders, alcoholism and psychoneuroses.	23.3489	0.703719			262
DB01242 dd DB01621	Clomipramine	For the treatment of depression, obsessive compulsive disorder (OCD), panic attacks with or without agoraphobia, narcolepsy, chronic pain, and enuresis.	Pipotiazine	For the maintenance treatment of chronic non-agitated schizophrenic patients.	23.3489	0.703719
DB00726 dd DB01267	Trimipramine	For the treatment of depression and depression accompanied by anxiety, agitation or sleep disturbance	Paliperidone	For the treatment of schizophrenia.	23.2844	0.701773
DB00408 dd DB00933	Loxapine	For the management of the manifestations of psychotic disorders such as schizophrenia	Mesoridazine	Used in the treatment of schizophrenia, organic brain disorders, alcoholism and psychoneuroses.	23.2844	0.701773			407
DB00434 dd DB01242	Cyproheptadine	For treatment of perennial and seasonal allergic rhinitis, vasomotor rhinitis, allergic conjunctivitis due to inhalant allergens and foods, mild uncomplicated allergic skin manifestations of urticaria and angioedema, amelioration of allergic reactions to blood or plasma, cold urticaria, dermatographism, and as therapy for anaphylactic reactions adjunctive to epinephrine.	Clomipramine	For the treatment of depression, obsessive compulsive disorder (OCD), panic attacks with or without agoraphobia, narcolepsy, chronic pain, and enuresis.	23.2844	0.701773			489
DB00381 dd DB00661	Amlodipine	For the treatment of hypertension and chronic stable angina.	Verapamil	For the treatment of hypertension, angina, and cluster headache prophylaxis.	23.1772	0.698544		YES	682
DB00489 dd DB01162	Sotalol	For the maintenance of normal sinus rhythm [delay in time to recurrence of atrial fibrillation/atrial flutter (AFIB/AFL)] in patients with symptomatic AFIB/AFL who are currently in sinus rhythm. Also for the treatment of documented life-threatening ventricular arrhythmias.	Terazosin	For the treatment of symptomatic BPH and mild to moderate hypertension.	23.1362	0.697307	PD-like	YES
DB00983 dd DB01193	Formoterol	For use as long-term maintenance treatment of asthma in patients 6 years of age and older with reversible obstructive airways disease, including patients with symptoms of nocturnal asthma, who are using optimal corticosteroid treatment and experiencing regular or frequent breakthrough symptoms requiring use of a short-acting bronchodilator. Not indicated for asthma that can be successfully manage…	Acebutolol	For the management of hypertension and ventricular premature beats in adults.	23.1362	0.697307	PD-like
DB00458 dd DB05271	Imipramine	For the relief of symptoms of depression and as temporary adjunctive therapy in reducing enuresis in children aged 6 years and older. May also be used to manage panic disorders, with or without agoraphobia, as a second line agent in ADHD, management of eating disorders, for short-term management of acute depressive episodes in bipolar disorder and schizophrenia, and for symptomatic treatment of p…	Rotigotine Transdermal Patch	Investigated for use/treatment in neurologic disorders and parkinson's disease.	23.1362	0.697307
DB00477 dd DB00924	Chlorpromazine	For the treatment of schizophrenia, control nausea and vomiting, For relief of restlessness and apprehension before surgery, adjunct in the treatment of tetanus, control the manifestations of the manic type of manic-depressive illness.	Cyclobenzaprine	For use as an adjunct to rest and physical therapy for relief of muscle spasm associated with acute, painful musculoskeletal conditions.	22.8505	0.688698		YES
DB00458 dd DB00477	Imipramine	For the relief of symptoms of depression and as temporary adjunctive therapy in reducing enuresis in children aged 6 years and older. May also be used to manage panic disorders, with or without agoraphobia, as a second line agent in ADHD, management of eating disorders, for short-term management of acute depressive episodes in bipolar disorder and schizophrenia, and for symptomatic treatment of p…	Chlorpromazine	For the treatment of schizophrenia, control nausea and vomiting, For relief of restlessness and apprehension before surgery, adjunct in the treatment of tetanus, control the manifestations of the manic type of manic-depressive illness.	22.8505	0.688698		YES	492
DB00726 dd DB06700	Trimipramine	For the treatment of depression and depression accompanied by anxiety, agitation or sleep disturbance	Desvenlafaxine	Desvenlafaxine is indicated for the treatment of major depressive disorder in adults.	22.6104	0.681459	PD-like		264
DB00246 dd DB01069	Ziprasidone	For the treatment of schizophrenia and related psychotic disorders.	Promethazine	For the treatment of allergic disorders, and nausea/vomiting.	21.8896	0.659736		YES
DB00363 dd DB05271	Clozapine	For use in patients with treatment-resistant schizophrenia.	Rotigotine Transdermal Patch	Investigated for use/treatment in neurologic disorders and parkinson's disease.	21.8896	0.659736
DB00363 dd DB00604	Clozapine	For use in patients with treatment-resistant schizophrenia.	Cisapride	For the symptomatic treatment of adult patients with nocturnal heartburn due to gastroesophageal reflux disease.	21.8896	0.659736
DB00472 dd DB01618	Fluoxetine	For the treatment of depression, obsessive compulsive disorder, and bulimia nervosa.	Molindone	Molindone is used for the management of the manifestations of psychotic disorders.	21.8896	0.659736
DB00612 dd DB00816	Bisoprolol	For the management of hypertension and prophylactic treatment of angina pectoris and heart failure.	Orciprenaline	For the treatment of bronchospasm, chronic bronchitis, asthma, and emphysema.	21.7625	0.655904	PD-like
DB00268 dd DB00458	Ropinirole	For the treatment of the signs and symptoms of idiopathic Parkinson's disease. Also used for the treatment of restless legs syndrome.	Imipramine	For the relief of symptoms of depression and as temporary adjunctive therapy in reducing enuresis in children aged 6 years and older. May also be used to manage panic disorders, with or without agoraphobia, as a second line agent in ADHD, management of eating disorders, for short-term management of acute depressive episodes in bipolar disorder and schizophrenia, and for symptomatic treatment of p…	21.7386	0.655186		YES
DB00268 dd DB00321	Ropinirole	For the treatment of the signs and symptoms of idiopathic Parkinson's disease. Also used for the treatment of restless legs syndrome.	Amitriptyline	For the treatment of anxiety, bipolar disorders, and depression.	21.7386	0.655186		YES
DB00472 dd DB00502	Fluoxetine	For the treatment of depression, obsessive compulsive disorder, and bulimia nervosa.	Haloperidol	For the management of psychotic disorders (eg. schizophrenia) and delirium, as well as to control tics and vocal utterances of Tourette's syndrome (Gilles de la Tourette's syndrome). Also used for the treatment of severe behavioural problems in children with disrubtive behaviour disorder or ADHD (attention-deficit hyperactivity disorder). Haloperidol has been used in the prevention and control of…	21.7386	0.655186		YES	492
DB00850 dd DB01621	Perphenazine	For use in the management of the manifestations of psychotic disorders and for the control of severe nausea and vomiting in adults.	Pipotiazine	For the maintenance treatment of chronic non-agitated schizophrenic patients.	21.7386	0.655186			261
DB00211 dd DB01162	Midodrine	For the treatment of symptomatic orthostatic hypotension (OH).	Terazosin	For the treatment of symptomatic BPH and mild to moderate hypertension.	21.5233	0.648697			194
DB00145 dd DB00661	Glycine	Supplemental glycine may have antispastic activity. Very early findings suggest it may also have antipsychotic activity as well as antioxidant and anti-inflammatory activities.	Verapamil	For the treatment of hypertension, angina, and cluster headache prophylaxis.	21.4938	0.647807
DB00751 dd DB01149	Epinastine	For the prevention of itching associated with allergic conjunctivitis.	Nefazodone	For the treatment of depression.	21.4938	0.647807
DB00281 dd DB00619	Lidocaine	For production of local or regional anesthesia by infiltration techniques such as percutaneous injection and intravenous regional anesthesia by peripheral nerve block techniques such as brachial plexus and intercostal and by central neural techniques such as lumbar and caudal epidural blocks.	Imatinib	For the treatment Philadelphia chromosome positive chronic myeloid leukemia (CML) and malignant gastrointestinal stromal tumors (GIST).	21.417	0.645493
DB00211 dd DB00457	Midodrine	For the treatment of symptomatic orthostatic hypotension (OH).	Prazosin	For treatment of hypertension, symptomatic benign prostatic hyperplasia, and severe congestive heart failure. May also be used alone or in combination with &beta;-blockers in the preoperative management of signs and symptoms of pheochromocytoma.	21.3738	0.644192
DB00604 dd DB00924	Cisapride	For the symptomatic treatment of adult patients with nocturnal heartburn due to gastroesophageal reflux disease.	Cyclobenzaprine	For use as an adjunct to rest and physical therapy for relief of muscle spasm associated with acute, painful musculoskeletal conditions.	21.1526	0.637524
DB01120 dd DB01268	Gliclazide	For the treatment of diabetes mellitus	Sunitinib	For the treatment of advanced renal cell carcinoma as well as the treatment of gastrointestinal stromal tumor after disease progression on or intolerance to imatinib mesylate.	21.1526	0.637524
DB00434 dd DB01267	Cyproheptadine	For treatment of perennial and seasonal allergic rhinitis, vasomotor rhinitis, allergic conjunctivitis due to inhalant allergens and foods, mild uncomplicated allergic skin manifestations of urticaria and angioedema, amelioration of allergic reactions to blood or plasma, cold urticaria, dermatographism, and as therapy for anaphylactic reactions adjunctive to epinephrine.	Paliperidone	For the treatment of schizophrenia.	21.11	0.636239
DB00988 dd DB05271	Dopamine	For the correction of hemodynamic imbalances present in the shock syndrome due to myocardial infarction, trauma, endotoxic septicemia, open-heart surgery, renal failure, and chronic cardiac decompensation as in congestive failure	Rotigotine Transdermal Patch	Investigated for use/treatment in neurologic disorders and parkinson's disease.	20.8832	0.629403			453
DB00938 dd DB01291	Salmeterol	For the treatment of asthma and chronic obstructive pulmonary disease (COPD).	Pirbuterol	For the prevention and reversal of bronchospasm in patients 12 years of age and older with reversible bronchospasm including asthma.	20.7262	0.624671		YES	304
DB00280 dd DB00604	Disopyramide	For the treatment of documented ventricular arrhythmias, such as sustained ventricular tachycardia, ventricular pre-excitation and cardiac dysrhythmias. It is a Class Ia antiarrhythmic drug.	Cisapride	For the symptomatic treatment of adult patients with nocturnal heartburn due to gastroesophageal reflux disease.	20.7262	0.624671	PD-like		341
DB00612 dd DB00938	Bisoprolol	For the management of hypertension and prophylactic treatment of angina pectoris and heart failure.	Salmeterol	For the treatment of asthma and chronic obstructive pulmonary disease (COPD).	20.7262	0.624671	PD-like
DB00543 dd DB00692	Amoxapine	For the relief of symptoms of depression in patients with neurotic or reactive depressive disorders as well as endogenous and psychotic depressions. Also for depression accompanied by anxiety or agitation.	Phentolamine	Used as an aid for the diagnosis of pheochromocytoma, and may be administered immediately prior to or during pheochromocytomectomy to prevent or control paroxysmal hypertension resulting from anesthesia, stress, or operative manipulation of the tumor. Phentolamine has also been used to treat hypertensive crisis caused by sympathomimetic amines or catecholamine excess by certain foods or drugs in …	20.7262	0.624671
DB00370 dd DB00477	Mirtazapine	For the treatment of major depressive disorder.	Chlorpromazine	For the treatment of schizophrenia, control nausea and vomiting, For relief of restlessness and apprehension before surgery, adjunct in the treatment of tetanus, control the manifestations of the manic type of manic-depressive illness.	20.7021	0.623945		YES
DB01100 dd DB01238	Pimozide	Used for the suppression of motor and phonic tics in patients with Tourette's Disorder who have failed to respond satisfactorily to standard treatment.	Aripiprazole	For the treatment of schizophrenia and related psychotic disorders.	20.7021	0.623945			455
DB00363 dd DB00472	Clozapine	For use in patients with treatment-resistant schizophrenia.	Fluoxetine	For the treatment of depression, obsessive compulsive disorder, and bulimia nervosa.	20.6956	0.623751	PD-like	YES	581
DB00246 dd DB00843	Ziprasidone	For the treatment of schizophrenia and related psychotic disorders.	Donepezil	For the palliative treatment of mild to moderate dementia of the Alzheimer's type.	20.6956	0.623751	PD-like	YES
DB00334 dd DB01618	Olanzapine	For the acute and maintenance treatment of schizophrenia and related psychotic disorders, as well as acute treatment of manic or mixed episodes of bipolar 1 disorder. Intramuscular olanzapine is indicated for the rapid control of agitated patients.	Molindone	Molindone is used for the management of the manifestations of psychotic disorders.	20.5517	0.619413			388
DB00726 dd DB00933	Trimipramine	For the treatment of depression and depression accompanied by anxiety, agitation or sleep disturbance	Mesoridazine	Used in the treatment of schizophrenia, organic brain disorders, alcoholism and psychoneuroses.	20.5015	0.617899	PD-like
DB00540 dd DB01621	Nortriptyline	For the treatment of depression.	Pipotiazine	For the maintenance treatment of chronic non-agitated schizophrenic patients.	20.5015	0.617899
DB00604 dd DB01621	Cisapride	For the symptomatic treatment of adult patients with nocturnal heartburn due to gastroesophageal reflux disease.	Pipotiazine	For the maintenance treatment of chronic non-agitated schizophrenic patients.	20.5015	0.617899
DB00490 dd DB01224	Buspirone	For the management of anxiety disorders or the short-term relief of the symptoms of anxiety, and also as an augmention of SSRI-treatment against depression.	Quetiapine	For the treatment of schizophrenia and related psychotic disorders.	20.4978	0.617788		YES	399
DB00321 dd DB00933	Amitriptyline	For the treatment of anxiety, bipolar disorders, and depression.	Mesoridazine	Used in the treatment of schizophrenia, organic brain disorders, alcoholism and psychoneuroses.	20.4703	0.616959	PD-like		249
DB00477 dd DB00540	Chlorpromazine	For the treatment of schizophrenia, control nausea and vomiting, For relief of restlessness and apprehension before surgery, adjunct in the treatment of tetanus, control the manifestations of the manic type of manic-depressive illness.	Nortriptyline	For the treatment of depression.	20.4703	0.616959			486
DB01151 dd DB01621	Desipramine	For relief of symptoms in various depressive syndromes, especially endogenous depression. It has also been used to manage chronic peripheral neuropathic pain, as a second line agent for the management of anxiety disorders (e.g. panic disorder, generalized anxiety disorder), and as a second or third line agent in the ADHD management.	Pipotiazine	For the maintenance treatment of chronic non-agitated schizophrenic patients.	20.4703	0.616959
DB00477 dd DB00656	Chlorpromazine	For the treatment of schizophrenia, control nausea and vomiting, For relief of restlessness and apprehension before surgery, adjunct in the treatment of tetanus, control the manifestations of the manic type of manic-depressive illness.	Trazodone	For the treatment of depression.	20.4703	0.616959			388
DB00370 dd DB01621	Mirtazapine	For the treatment of major depressive disorder.	Pipotiazine	For the maintenance treatment of chronic non-agitated schizophrenic patients.	20.4703	0.616959
DB00850 dd DB01267	Perphenazine	For use in the management of the manifestations of psychotic disorders and for the control of severe nausea and vomiting in adults.	Paliperidone	For the treatment of schizophrenia.	20.4703	0.616959			150
DB00679 dd DB01151	Thioridazine	For the treatment of schizophrenia and generalized anxiety disorder.	Desipramine	For relief of symptoms in various depressive syndromes, especially endogenous depression. It has also been used to manage chronic peripheral neuropathic pain, as a second line agent for the management of anxiety disorders (e.g. panic disorder, generalized anxiety disorder), and as a second or third line agent in the ADHD management.	20.4703	0.616959			491
DB00656 dd DB00933	Trazodone	For the treatment of depression.	Mesoridazine	Used in the treatment of schizophrenia, organic brain disorders, alcoholism and psychoneuroses.	20.4703	0.616959
DB00268 dd DB01100	Ropinirole	For the treatment of the signs and symptoms of idiopathic Parkinson's disease. Also used for the treatment of restless legs syndrome.	Pimozide	Used for the suppression of motor and phonic tics in patients with Tourette's Disorder who have failed to respond satisfactorily to standard treatment.	20.4703	0.616959			0
DB00246 dd DB00988	Ziprasidone	For the treatment of schizophrenia and related psychotic disorders.	Dopamine	For the correction of hemodynamic imbalances present in the shock syndrome due to myocardial infarction, trauma, endotoxic septicemia, open-heart surgery, renal failure, and chronic cardiac decompensation as in congestive failure	20.4303	0.615754			491
DB00268 dd DB01173	Ropinirole	For the treatment of the signs and symptoms of idiopathic Parkinson's disease. Also used for the treatment of restless legs syndrome.	Orphenadrine	Indicated for the treatment of Parkinson's disease.	20.2058	0.608987		YES	0
DB00678 dd DB01110	Losartan	For the treatment of hypertension.	Miconazole	For topical application in the treatment of tinea pedis (athlete&rsquo;s foot), tinea cruris, and tinea corporis caused by <i>Trichophyton rubrum</i>, <i>Trichophyton mentagrophytes</i>, and <i>Epidermophyton floccosum</i>, in the treatment of cutaneous candidiasis (moniliasis), and in the treatment of tinea versicolor.	20.0576	0.60452		YES
DB00270 dd DB00454	Isradipine	For the management of mild to moderate essential hypertension. It may be used alone or concurrently with thiazide-type diuretics.	Meperidine	Used to control moderate to severe pain.	19.8971	0.599684			601
DB00408 dd DB01069	Loxapine	For the management of the manifestations of psychotic disorders such as schizophrenia	Promethazine	For the treatment of allergic disorders, and nausea/vomiting.	19.8887	0.599432		YES	247
DB00246 dd DB05271	Ziprasidone	For the treatment of schizophrenia and related psychotic disorders.	Rotigotine Transdermal Patch	Investigated for use/treatment in neurologic disorders and parkinson's disease.	19.8887	0.599432	PD-like
DB00334 dd DB00679	Olanzapine	For the acute and maintenance treatment of schizophrenia and related psychotic disorders, as well as acute treatment of manic or mixed episodes of bipolar 1 disorder. Intramuscular olanzapine is indicated for the rapid control of agitated patients.	Thioridazine	For the treatment of schizophrenia and generalized anxiety disorder.	19.8887	0.599432			491
DB01621 dd DB05271	Pipotiazine	For the maintenance treatment of chronic non-agitated schizophrenic patients.	Rotigotine Transdermal Patch	Investigated for use/treatment in neurologic disorders and parkinson's disease.	19.8887	0.599432
DB01267 dd DB01618	Paliperidone	For the treatment of schizophrenia.	Molindone	Molindone is used for the management of the manifestations of psychotic disorders.	19.8887	0.599432
DB00472 dd DB00726	Fluoxetine	For the treatment of depression, obsessive compulsive disorder, and bulimia nervosa.	Trimipramine	For the treatment of depression and depression accompanied by anxiety, agitation or sleep disturbance	19.8682	0.598813	PK	YES	489
DB00656 dd DB00726	Trazodone	For the treatment of depression.	Trimipramine	For the treatment of depression and depression accompanied by anxiety, agitation or sleep disturbance	19.8682	0.598813	PD-like		489
DB01189 dd DB01236	Desflurane	For use as an inhalation agent for induction and/or maintenance of anesthesia for inpatient and outpatient surgery in adults.	Sevoflurane	Used for induction and maintenance of general anesthesia in adult and pediatric patients for inpatient and outpatient surgery.	19.7392	0.594925		YES	492
DB00924 dd DB01267	Cyclobenzaprine	For use as an adjunct to rest and physical therapy for relief of muscle spasm associated with acute, painful musculoskeletal conditions.	Paliperidone	For the treatment of schizophrenia.	19.7392	0.594925
DB00590 dd DB00726	Doxazosin	For treatment and management of mild to moderate hypertension and urinary obstruction symptoms caused by BPH.	Trimipramine	For the treatment of depression and depression accompanied by anxiety, agitation or sleep disturbance	19.6353	0.591793		YES
DB00476 dd DB00543	Duloxetine	For the acute and maintenance treatment of major depressive disorder (MDD), as well as acute management of generalized anxiety disorder. Also used for the management of neuropathic pain associated with diabetic peripheral neuropathy, and fibromyalgia. Has been used in the management of moderate to severe stress urinary incontinence (SUI) in women.	Amoxapine	For the relief of symptoms of depression in patients with neurotic or reactive depressive disorders as well as endogenous and psychotic depressions. Also for depression accompanied by anxiety or agitation.	19.6353	0.591793			0
DB01267 dd DB05271	Paliperidone	For the treatment of schizophrenia.	Rotigotine Transdermal Patch	Investigated for use/treatment in neurologic disorders and parkinson's disease.	19.5479	0.58916
DB00540 dd DB01267	Nortriptyline	For the treatment of depression.	Paliperidone	For the treatment of schizophrenia.	19.5479	0.58916
DB00489 dd DB00938	Sotalol	For the maintenance of normal sinus rhythm [delay in time to recurrence of atrial fibrillation/atrial flutter (AFIB/AFL)] in patients with symptomatic AFIB/AFL who are currently in sinus rhythm. Also for the treatment of documented life-threatening ventricular arrhythmias.	Salmeterol	For the treatment of asthma and chronic obstructive pulmonary disease (COPD).	19.5418	0.588975		YES	394
DB00983 dd DB01001	Formoterol	For use as long-term maintenance treatment of asthma in patients 6 years of age and older with reversible obstructive airways disease, including patients with symptoms of nocturnal asthma, who are using optimal corticosteroid treatment and experiencing regular or frequent breakthrough symptoms requiring use of a short-acting bronchodilator. Not indicated for asthma that can be successfully manage…	Salbutamol	For symptomatic relief and prevention of bronchospasm due to bronchial asthma, chronic bronchitis, and other chronic bronchopulmonary disorders such as COPD.	19.5418	0.588975		YES
DB00938 dd DB00960	Salmeterol	For the treatment of asthma and chronic obstructive pulmonary disease (COPD).	Pindolol	For the management of hypertension, edema, ventricular tachycardias, and atrial fibrillation.	19.5418	0.588975	PD-like
DB00285 dd DB00543	Venlafaxine	For the management of major depressive disorder (MDD), generalized anxiety disorder (GAD), social anxiety disorder (social phobia), panic disorder with or without agoraphobia, and vasomotor symptoms in women with breast cancer and in postmenopausal women.	Amoxapine	For the relief of symptoms of depression in patients with neurotic or reactive depressive disorders as well as endogenous and psychotic depressions. Also for depression accompanied by anxiety or agitation.	19.5418	0.588975	PD-like		274
DB00317 dd DB00619	Gefitinib	For the continued treatment of patients with locally advanced or metastatic non-small cell lung cancer after failure of either platinum-based or docetaxel chemotherapies.	Imatinib	For the treatment Philadelphia chromosome positive chronic myeloid leukemia (CML) and malignant gastrointestinal stromal tumors (GIST).	19.5418	0.588975			492
DB00363 dd DB00952	Clozapine	For use in patients with treatment-resistant schizophrenia.	Naratriptan	For the acute treatment of migraine attacks with or without aura in adults.	19.5418	0.588975
DB00211 dd DB00590	Midodrine	For the treatment of symptomatic orthostatic hypotension (OH).	Doxazosin	For treatment and management of mild to moderate hypertension and urinary obstruction symptoms caused by BPH.	19.5418	0.588975
DB00604 dd DB00843	Cisapride	For the symptomatic treatment of adult patients with nocturnal heartburn due to gastroesophageal reflux disease.	Donepezil	For the palliative treatment of mild to moderate dementia of the Alzheimer's type.	19.3929	0.584487
DB00477 dd DB01149	Chlorpromazine	For the treatment of schizophrenia, control nausea and vomiting, For relief of restlessness and apprehension before surgery, adjunct in the treatment of tetanus, control the manifestations of the manic type of manic-depressive illness.	Nefazodone	For the treatment of depression.	19.3929	0.584487
DB00408 dd DB01149	Loxapine	For the management of the manifestations of psychotic disorders such as schizophrenia	Nefazodone	For the treatment of depression.	19.3929	0.584487
DB00334 dd DB01621	Olanzapine	For the acute and maintenance treatment of schizophrenia and related psychotic disorders, as well as acute treatment of manic or mixed episodes of bipolar 1 disorder. Intramuscular olanzapine is indicated for the rapid control of agitated patients.	Pipotiazine	For the maintenance treatment of chronic non-agitated schizophrenic patients.	19.3038	0.581801
DB00363 dd DB00726	Clozapine	For use in patients with treatment-resistant schizophrenia.	Trimipramine	For the treatment of depression and depression accompanied by anxiety, agitation or sleep disturbance	19.3038	0.581801			451
DB01224 dd DB05271	Quetiapine	For the treatment of schizophrenia and related psychotic disorders.	Rotigotine Transdermal Patch	Investigated for use/treatment in neurologic disorders and parkinson's disease.	19.3038	0.581801
DB00334 dd DB00623	Olanzapine	For the acute and maintenance treatment of schizophrenia and related psychotic disorders, as well as acute treatment of manic or mixed episodes of bipolar 1 disorder. Intramuscular olanzapine is indicated for the rapid control of agitated patients.	Fluphenazine	For management of manifestations of psychotic disorders.	19.3005	0.581704		YES	491
DB00924 dd DB01149	Cyclobenzaprine	For use as an adjunct to rest and physical therapy for relief of muscle spasm associated with acute, painful musculoskeletal conditions.	Nefazodone	For the treatment of depression.	19.3005	0.581704		YES
DB00363 dd DB00850	Clozapine	For use in patients with treatment-resistant schizophrenia.	Perphenazine	For use in the management of the manifestations of psychotic disorders and for the control of severe nausea and vomiting in adults.	19.3005	0.581704		YES	491
DB00363 dd DB00623	Clozapine	For use in patients with treatment-resistant schizophrenia.	Fluphenazine	For management of manifestations of psychotic disorders.	19.3005	0.581704		YES	492
DB00656 dd DB01151	Trazodone	For the treatment of depression.	Desipramine	For relief of symptoms in various depressive syndromes, especially endogenous depression. It has also been used to manage chronic peripheral neuropathic pain, as a second line agent for the management of anxiety disorders (e.g. panic disorder, generalized anxiety disorder), and as a second or third line agent in the ADHD management.	19.3005	0.581704	PD-like		492
DB00543 dd DB01238	Amoxapine	For the relief of symptoms of depression in patients with neurotic or reactive depressive disorders as well as endogenous and psychotic depressions. Also for depression accompanied by anxiety or agitation.	Aripiprazole	For the treatment of schizophrenia and related psychotic disorders.	19.3005	0.581704
DB00502 dd DB00604	Haloperidol	For the management of psychotic disorders (eg. schizophrenia) and delirium, as well as to control tics and vocal utterances of Tourette's syndrome (Gilles de la Tourette's syndrome). Also used for the treatment of severe behavioural problems in children with disrubtive behaviour disorder or ADHD (attention-deficit hyperactivity disorder). Haloperidol has been used in the prevention and control of…	Cisapride	For the symptomatic treatment of adult patients with nocturnal heartburn due to gastroesophageal reflux disease.	19.3005	0.581704			384
DB00604 dd DB01069	Cisapride	For the symptomatic treatment of adult patients with nocturnal heartburn due to gastroesophageal reflux disease.	Promethazine	For the treatment of allergic disorders, and nausea/vomiting.	19.1909	0.578399	PD-like
DB00933 dd DB01100	Mesoridazine	Used in the treatment of schizophrenia, organic brain disorders, alcoholism and psychoneuroses.	Pimozide	Used for the suppression of motor and phonic tics in patients with Tourette's Disorder who have failed to respond satisfactorily to standard treatment.	19.1909	0.578399	PD-like		253
DB00321 dd DB01618	Amitriptyline	For the treatment of anxiety, bipolar disorders, and depression.	Molindone	Molindone is used for the management of the manifestations of psychotic disorders.	19.1909	0.578399
DB00246 dd DB01618	Ziprasidone	For the treatment of schizophrenia and related psychotic disorders.	Molindone	Molindone is used for the management of the manifestations of psychotic disorders.	19.1784	0.578023			201
DB00246 dd DB01062	Ziprasidone	For the treatment of schizophrenia and related psychotic disorders.	Oxybutynin	For the treatment of overactive bladder.	19.1318	0.576619		YES
DB00604 dd DB01149	Cisapride	For the symptomatic treatment of adult patients with nocturnal heartburn due to gastroesophageal reflux disease.	Nefazodone	For the treatment of depression.	18.8956	0.5695	PK		176
DB00334 dd DB00543	Olanzapine	For the acute and maintenance treatment of schizophrenia and related psychotic disorders, as well as acute treatment of manic or mixed episodes of bipolar 1 disorder. Intramuscular olanzapine is indicated for the rapid control of agitated patients.	Amoxapine	For the relief of symptoms of depression in patients with neurotic or reactive depressive disorders as well as endogenous and psychotic depressions. Also for depression accompanied by anxiety or agitation.	18.8956	0.5695			66
DB00268 dd DB00280	Ropinirole	For the treatment of the signs and symptoms of idiopathic Parkinson's disease. Also used for the treatment of restless legs syndrome.	Disopyramide	For the treatment of documented ventricular arrhythmias, such as sustained ventricular tachycardia, ventricular pre-excitation and cardiac dysrhythmias. It is a Class Ia antiarrhythmic drug.	18.8956	0.5695
DB00285 dd DB01156	Venlafaxine	For the management of major depressive disorder (MDD), generalized anxiety disorder (GAD), social anxiety disorder (social phobia), panic disorder with or without agoraphobia, and vasomotor symptoms in women with breast cancer and in postmenopausal women.	Bupropion	For the treatment of depression and as aid to smoking cessation.	18.8691	0.5687		YES	492
DB00476 dd DB01156	Duloxetine	For the acute and maintenance treatment of major depressive disorder (MDD), as well as acute management of generalized anxiety disorder. Also used for the management of neuropathic pain associated with diabetic peripheral neuropathy, and fibromyalgia. Has been used in the management of moderate to severe stress urinary incontinence (SUI) in women.	Bupropion	For the treatment of depression and as aid to smoking cessation.	18.8691	0.5687		YES	485
DB00268 dd DB01020	Ropinirole	For the treatment of the signs and symptoms of idiopathic Parkinson's disease. Also used for the treatment of restless legs syndrome.	Isosorbide Mononitrate	For the prevention of angina pectoris due to coronary artery disease and the treatment of acute and chronic angina pectoris, hypertension, and myocardial infarction.	18.8691	0.5687
DB00502 dd DB01043	Haloperidol	For the management of psychotic disorders (eg. schizophrenia) and delirium, as well as to control tics and vocal utterances of Tourette's syndrome (Gilles de la Tourette's syndrome). Also used for the treatment of severe behavioural problems in children with disrubtive behaviour disorder or ADHD (attention-deficit hyperactivity disorder). Haloperidol has been used in the prevention and control of…	Memantine	For the treatment of moderate to severe dementia of the Alzheimer's type.	18.842	0.567883		YES	600
DB00246 dd DB00408	Ziprasidone	For the treatment of schizophrenia and related psychotic disorders.	Loxapine	For the management of the manifestations of psychotic disorders such as schizophrenia	18.842	0.567883	PD-like		317
DB00489 dd DB00590	Sotalol	For the maintenance of normal sinus rhythm [delay in time to recurrence of atrial fibrillation/atrial flutter (AFIB/AFL)] in patients with symptomatic AFIB/AFL who are currently in sinus rhythm. Also for the treatment of documented life-threatening ventricular arrhythmias.	Doxazosin	For treatment and management of mild to moderate hypertension and urinary obstruction symptoms caused by BPH.	18.7981	0.566562		YES
DB00543 dd DB01105	Amoxapine	For the relief of symptoms of depression in patients with neurotic or reactive depressive disorders as well as endogenous and psychotic depressions. Also for depression accompanied by anxiety or agitation.	Sibutramine	For the treatment of obesity.	18.7981	0.566562	PD-like
DB00268 dd DB01069	Ropinirole	For the treatment of the signs and symptoms of idiopathic Parkinson's disease. Also used for the treatment of restless legs syndrome.	Promethazine	For the treatment of allergic disorders, and nausea/vomiting.	18.7522	0.565178		YES
DB00246 dd DB01267	Ziprasidone	For the treatment of schizophrenia and related psychotic disorders.	Paliperidone	For the treatment of schizophrenia.	18.7522	0.565178			489
DB00726 dd DB05271	Trimipramine	For the treatment of depression and depression accompanied by anxiety, agitation or sleep disturbance	Rotigotine Transdermal Patch	Investigated for use/treatment in neurologic disorders and parkinson's disease.	18.7522	0.565178
DB00458 dd DB01618	Imipramine	For the relief of symptoms of depression and as temporary adjunctive therapy in reducing enuresis in children aged 6 years and older. May also be used to manage panic disorders, with or without agoraphobia, as a second line agent in ADHD, management of eating disorders, for short-term management of acute depressive episodes in bipolar disorder and schizophrenia, and for symptomatic treatment of p…	Molindone	Molindone is used for the management of the manifestations of psychotic disorders.	18.6093	0.560872
DB00228 dd DB00753	Enflurane	Used for the induction and maintenance of general anaesthesia during surgery and cesarean section and also used for analgesia during vaginal delivery.	Isoflurane	For induction and maintenance of general anesthesia.	18.6093	0.560872			492
DB01069 dd DB01242	Promethazine	For the treatment of allergic disorders, and nausea/vomiting.	Clomipramine	For the treatment of depression, obsessive compulsive disorder (OCD), panic attacks with or without agoraphobia, narcolepsy, chronic pain, and enuresis.	18.5661	0.559567		YES	394
DB00246 dd DB00543	Ziprasidone	For the treatment of schizophrenia and related psychotic disorders.	Amoxapine	For the relief of symptoms of depression in patients with neurotic or reactive depressive disorders as well as endogenous and psychotic depressions. Also for depression accompanied by anxiety or agitation.	18.5661	0.559567	PD-like
DB00678 dd DB00966	Losartan	For the treatment of hypertension.	Telmisartan	Used alone or in combination with other classes of antihypertensives for the treatment of hypertension. Also used in the treatment of diabetic nephropathy in hypertensive patients with type 2 diabetes mellitus, as well as the treatment of congestive heart failure (only in patients who cannot tolerate ACE inhibitors).	18.4974	0.557497		YES	492
DB00477 dd DB00831	Chlorpromazine	For the treatment of schizophrenia, control nausea and vomiting, For relief of restlessness and apprehension before surgery, adjunct in the treatment of tetanus, control the manifestations of the manic type of manic-depressive illness.	Trifluoperazine	For the treatment of anxiety disorders, depressive symptoms secondary to anxiety and agitation.	18.4974	0.557497			492
DB00751 dd DB01242	Epinastine	For the prevention of itching associated with allergic conjunctivitis.	Clomipramine	For the treatment of depression, obsessive compulsive disorder (OCD), panic attacks with or without agoraphobia, narcolepsy, chronic pain, and enuresis.	18.3873	0.554178
DB00502 dd DB01224	Haloperidol	For the management of psychotic disorders (eg. schizophrenia) and delirium, as well as to control tics and vocal utterances of Tourette's syndrome (Gilles de la Tourette's syndrome). Also used for the treatment of severe behavioural problems in children with disrubtive behaviour disorder or ADHD (attention-deficit hyperactivity disorder). Haloperidol has been used in the prevention and control of…	Quetiapine	For the treatment of schizophrenia and related psychotic disorders.	18.3588	0.553321		YES	492
DB01238 dd DB01621	Aripiprazole	For the treatment of schizophrenia and related psychotic disorders.	Pipotiazine	For the maintenance treatment of chronic non-agitated schizophrenic patients.	18.3588	0.553321
DB00477 dd DB01621	Chlorpromazine	For the treatment of schizophrenia, control nausea and vomiting, For relief of restlessness and apprehension before surgery, adjunct in the treatment of tetanus, control the manifestations of the manic type of manic-depressive illness.	Pipotiazine	For the maintenance treatment of chronic non-agitated schizophrenic patients.	18.3588	0.553321			456
DB00679 dd DB00734	Thioridazine	For the treatment of schizophrenia and generalized anxiety disorder.	Risperidone	For the treatment of schizophrenia in adults and in adolescents, ages 13 to 17, and for the short-term treatment of manic or mixed episodes of bipolar I disorder in children and adolescents ages 10 to 17. May also be used to manage symptoms of inappropriate behavior due to aggression and/or psychosis in patients with severe dementia.	18.3588	0.553321			757
DB01043 dd DB01224	Memantine	For the treatment of moderate to severe dementia of the Alzheimer's type.	Quetiapine	For the treatment of schizophrenia and related psychotic disorders.	18.2878	0.55118		YES	199
DB00184 dd DB00721	Nicotine	For the relief of nicotine withdrawal symptoms and as an aid to smoking cessation.	Procaine	Used as a local anesthetic primarily in oral surgery	18.2878	0.55118
DB00216 dd DB00843	Eletriptan	For the acute treatment of migraine with or without aura in adults.	Donepezil	For the palliative treatment of mild to moderate dementia of the Alzheimer's type.	18.2878	0.55118
DB00280 dd DB00458	Disopyramide	For the treatment of documented ventricular arrhythmias, such as sustained ventricular tachycardia, ventricular pre-excitation and cardiac dysrhythmias. It is a Class Ia antiarrhythmic drug.	Imipramine	For the relief of symptoms of depression and as temporary adjunctive therapy in reducing enuresis in children aged 6 years and older. May also be used to manage panic disorders, with or without agoraphobia, as a second line agent in ADHD, management of eating disorders, for short-term management of acute depressive episodes in bipolar disorder and schizophrenia, and for symptomatic treatment of p…	18.1143	0.545952			419
DB00246 dd DB00370	Ziprasidone	For the treatment of schizophrenia and related psychotic disorders.	Mirtazapine	For the treatment of major depressive disorder.	18.062	0.544375		YES	321
DB00726 dd DB01173	Trimipramine	For the treatment of depression and depression accompanied by anxiety, agitation or sleep disturbance	Orphenadrine	Indicated for the treatment of Parkinson's disease.	18.062	0.544375
DB00408 dd DB00477	Loxapine	For the management of the manifestations of psychotic disorders such as schizophrenia	Chlorpromazine	For the treatment of schizophrenia, control nausea and vomiting, For relief of restlessness and apprehension before surgery, adjunct in the treatment of tetanus, control the manifestations of the manic type of manic-depressive illness.	18.0386	0.54367			491
DB00477 dd DB01267	Chlorpromazine	For the treatment of schizophrenia, control nausea and vomiting, For relief of restlessness and apprehension before surgery, adjunct in the treatment of tetanus, control the manifestations of the manic type of manic-depressive illness.	Paliperidone	For the treatment of schizophrenia.	18.0386	0.54367			167
DB01224 dd DB01618	Quetiapine	For the treatment of schizophrenia and related psychotic disorders.	Molindone	Molindone is used for the management of the manifestations of psychotic disorders.	18.0386	0.54367			332
DB00680 dd DB01020	Moricizine	Used to treat irregular heartbeats (arrhythmias) and maintain a normal heart rate.	Isosorbide Mononitrate	For the prevention of angina pectoris due to coronary artery disease and the treatment of acute and chronic angina pectoris, hypertension, and myocardial infarction.	17.7653	0.535432
DB00726 dd DB00818	Trimipramine	For the treatment of depression and depression accompanied by anxiety, agitation or sleep disturbance	Propofol	Used for induction and/or maintenance of anaesthesia and for management of refractory status epilepticus.	17.7653	0.535432
DB00363 dd DB01224	Clozapine	For use in patients with treatment-resistant schizophrenia.	Quetiapine	For the treatment of schizophrenia and related psychotic disorders.	17.5489	0.52891		YES	492
DB00540 dd DB00843	Nortriptyline	For the treatment of depression.	Donepezil	For the palliative treatment of mild to moderate dementia of the Alzheimer's type.	17.546	0.528822	PD-like	YES
DB00370 dd DB00458	Mirtazapine	For the treatment of major depressive disorder.	Imipramine	For the relief of symptoms of depression and as temporary adjunctive therapy in reducing enuresis in children aged 6 years and older. May also be used to manage panic disorders, with or without agoraphobia, as a second line agent in ADHD, management of eating disorders, for short-term management of acute depressive episodes in bipolar disorder and schizophrenia, and for symptomatic treatment of p…	17.546	0.528822		YES	491
DB00604 dd DB00933	Cisapride	For the symptomatic treatment of adult patients with nocturnal heartburn due to gastroesophageal reflux disease.	Mesoridazine	Used in the treatment of schizophrenia, organic brain disorders, alcoholism and psychoneuroses.	17.546	0.528822	PD-like
DB00321 dd DB00604	Amitriptyline	For the treatment of anxiety, bipolar disorders, and depression.	Cisapride	For the symptomatic treatment of adult patients with nocturnal heartburn due to gastroesophageal reflux disease.	17.546	0.528822	PD-like
DB00726 dd DB00843	Trimipramine	For the treatment of depression and depression accompanied by anxiety, agitation or sleep disturbance	Donepezil	For the palliative treatment of mild to moderate dementia of the Alzheimer's type.	17.546	0.528822	PD-like
DB00246 dd DB01151	Ziprasidone	For the treatment of schizophrenia and related psychotic disorders.	Desipramine	For relief of symptoms in various depressive syndromes, especially endogenous depression. It has also been used to manage chronic peripheral neuropathic pain, as a second line agent for the management of anxiety disorders (e.g. panic disorder, generalized anxiety disorder), and as a second or third line agent in the ADHD management.	17.546	0.528822	PD-like
DB00540 dd DB00604	Nortriptyline	For the treatment of depression.	Cisapride	For the symptomatic treatment of adult patients with nocturnal heartburn due to gastroesophageal reflux disease.	17.546	0.528822	PD-like
DB00679 dd DB00843	Thioridazine	For the treatment of schizophrenia and generalized anxiety disorder.	Donepezil	For the palliative treatment of mild to moderate dementia of the Alzheimer's type.	17.546	0.528822	PD-like
DB00502 dd DB00543	Haloperidol	For the management of psychotic disorders (eg. schizophrenia) and delirium, as well as to control tics and vocal utterances of Tourette's syndrome (Gilles de la Tourette's syndrome). Also used for the treatment of severe behavioural problems in children with disrubtive behaviour disorder or ADHD (attention-deficit hyperactivity disorder). Haloperidol has been used in the prevention and control of…	Amoxapine	For the relief of symptoms of depression in patients with neurotic or reactive depressive disorders as well as endogenous and psychotic depressions. Also for depression accompanied by anxiety or agitation.	17.546	0.528822			290
DB00434 dd DB00458	Cyproheptadine	For treatment of perennial and seasonal allergic rhinitis, vasomotor rhinitis, allergic conjunctivitis due to inhalant allergens and foods, mild uncomplicated allergic skin manifestations of urticaria and angioedema, amelioration of allergic reactions to blood or plasma, cold urticaria, dermatographism, and as therapy for anaphylactic reactions adjunctive to epinephrine.	Imipramine	For the relief of symptoms of depression and as temporary adjunctive therapy in reducing enuresis in children aged 6 years and older. May also be used to manage panic disorders, with or without agoraphobia, as a second line agent in ADHD, management of eating disorders, for short-term management of acute depressive episodes in bipolar disorder and schizophrenia, and for symptomatic treatment of p…	17.546	0.528822			490
DB00334 dd DB00540	Olanzapine	For the acute and maintenance treatment of schizophrenia and related psychotic disorders, as well as acute treatment of manic or mixed episodes of bipolar 1 disorder. Intramuscular olanzapine is indicated for the rapid control of agitated patients.	Nortriptyline	For the treatment of depression.	17.5117	0.527789		YES	245
DB00334 dd DB01069	Olanzapine	For the acute and maintenance treatment of schizophrenia and related psychotic disorders, as well as acute treatment of manic or mixed episodes of bipolar 1 disorder. Intramuscular olanzapine is indicated for the rapid control of agitated patients.	Promethazine	For the treatment of allergic disorders, and nausea/vomiting.	17.5117	0.527789		YES
DB01069 dd DB01238	Promethazine	For the treatment of allergic disorders, and nausea/vomiting.	Aripiprazole	For the treatment of schizophrenia and related psychotic disorders.	17.5117	0.527789		YES
DB00933 dd DB01224	Mesoridazine	Used in the treatment of schizophrenia, organic brain disorders, alcoholism and psychoneuroses.	Quetiapine	For the treatment of schizophrenia and related psychotic disorders.	17.5117	0.527789			151
DB00604 dd DB01151	Cisapride	For the symptomatic treatment of adult patients with nocturnal heartburn due to gastroesophageal reflux disease.	Desipramine	For relief of symptoms in various depressive syndromes, especially endogenous depression. It has also been used to manage chronic peripheral neuropathic pain, as a second line agent for the management of anxiety disorders (e.g. panic disorder, generalized anxiety disorder), and as a second or third line agent in the ADHD management.	17.321	0.522042	PD-like
DB00434 dd DB01238	Cyproheptadine	For treatment of perennial and seasonal allergic rhinitis, vasomotor rhinitis, allergic conjunctivitis due to inhalant allergens and foods, mild uncomplicated allergic skin manifestations of urticaria and angioedema, amelioration of allergic reactions to blood or plasma, cold urticaria, dermatographism, and as therapy for anaphylactic reactions adjunctive to epinephrine.	Aripiprazole	For the treatment of schizophrenia and related psychotic disorders.	17.321	0.522042
DB00933 dd DB01151	Mesoridazine	Used in the treatment of schizophrenia, organic brain disorders, alcoholism and psychoneuroses.	Desipramine	For relief of symptoms in various depressive syndromes, especially endogenous depression. It has also been used to manage chronic peripheral neuropathic pain, as a second line agent for the management of anxiety disorders (e.g. panic disorder, generalized anxiety disorder), and as a second or third line agent in the ADHD management.	17.321	0.522042
DB00408 dd DB00540	Loxapine	For the management of the manifestations of psychotic disorders such as schizophrenia	Nortriptyline	For the treatment of depression.	17.321	0.522042
DB00490 dd DB00933	Buspirone	For the management of anxiety disorders or the short-term relief of the symptoms of anxiety, and also as an augmention of SSRI-treatment against depression.	Mesoridazine	Used in the treatment of schizophrenia, organic brain disorders, alcoholism and psychoneuroses.	17.321	0.522042
DB00433 dd DB01618	Prochlorperazine	For the symptomatic management of psychotic disorders, short term management of nonpsychotic anxiety in patients with generalized anxiety disorder, and for the control of severe nausea and vomiting of various causes.	Molindone	Molindone is used for the management of the manifestations of psychotic disorders.	17.321	0.522042
DB00422 dd DB00543	Methylphenidate	For use as an integral part of a total treatment program which typically includes other remedial measures (psychological, educational, social) for a stabilizing effect in children with a behavioral syndrome characterized by the following group of developmentally inappropriate symptoms: moderate-to-severe distractibility, short attention span, hyperactivity, emotional lability, and impulsivity.	Amoxapine	For the relief of symptoms of depression in patients with neurotic or reactive depressive disorders as well as endogenous and psychotic depressions. Also for depression accompanied by anxiety or agitation.	17.0991	0.515353
DB00543 dd DB06701	Amoxapine	For the relief of symptoms of depression in patients with neurotic or reactive depressive disorders as well as endogenous and psychotic depressions. Also for depression accompanied by anxiety or agitation.	Dexmethylphenidate	Dexmethylphenidate is used as a treatment for ADHD, ideally in conjunction with psychological, educational, behavioral or other forms of treatment.	17.0991	0.515353
DB00334 dd DB00726	Olanzapine	For the acute and maintenance treatment of schizophrenia and related psychotic disorders, as well as acute treatment of manic or mixed episodes of bipolar 1 disorder. Intramuscular olanzapine is indicated for the rapid control of agitated patients.	Trimipramine	For the treatment of depression and depression accompanied by anxiety, agitation or sleep disturbance	17.0475	0.513798		YES
DB00246 dd DB00679	Ziprasidone	For the treatment of schizophrenia and related psychotic disorders.	Thioridazine	For the treatment of schizophrenia and generalized anxiety disorder.	17.0475	0.513798	PD-like		490
DB00363 dd DB00679	Clozapine	For use in patients with treatment-resistant schizophrenia.	Thioridazine	For the treatment of schizophrenia and generalized anxiety disorder.	17.0475	0.513798			492
DB00422 dd DB06701	Methylphenidate	For use as an integral part of a total treatment program which typically includes other remedial measures (psychological, educational, social) for a stabilizing effect in children with a behavioral syndrome characterized by the following group of developmentally inappropriate symptoms: moderate-to-severe distractibility, short attention span, hyperactivity, emotional lability, and impulsivity.	Dexmethylphenidate	Dexmethylphenidate is used as a treatment for ADHD, ideally in conjunction with psychological, educational, behavioral or other forms of treatment.	17.0276	0.5132
DB00363 dd DB00458	Clozapine	For use in patients with treatment-resistant schizophrenia.	Imipramine	For the relief of symptoms of depression and as temporary adjunctive therapy in reducing enuresis in children aged 6 years and older. May also be used to manage panic disorders, with or without agoraphobia, as a second line agent in ADHD, management of eating disorders, for short-term management of acute depressive episodes in bipolar disorder and schizophrenia, and for symptomatic treatment of p…	16.9966	0.512266		YES	606
DB00246 dd DB00924	Ziprasidone	For the treatment of schizophrenia and related psychotic disorders.	Cyclobenzaprine	For use as an adjunct to rest and physical therapy for relief of muscle spasm associated with acute, painful musculoskeletal conditions.	16.9966	0.512266		YES
DB00612 dd DB00983	Bisoprolol	For the management of hypertension and prophylactic treatment of angina pectoris and heart failure.	Formoterol	For use as long-term maintenance treatment of asthma in patients 6 years of age and older with reversible obstructive airways disease, including patients with symptoms of nocturnal asthma, who are using optimal corticosteroid treatment and experiencing regular or frequent breakthrough symptoms requiring use of a short-acting bronchodilator. Not indicated for asthma that can be successfully manage…	16.9578	0.511094	PD-like	YES
DB00938 dd DB00983	Salmeterol	For the treatment of asthma and chronic obstructive pulmonary disease (COPD).	Formoterol	For use as long-term maintenance treatment of asthma in patients 6 years of age and older with reversible obstructive airways disease, including patients with symptoms of nocturnal asthma, who are using optimal corticosteroid treatment and experiencing regular or frequent breakthrough symptoms requiring use of a short-acting bronchodilator. Not indicated for asthma that can be successfully manage…	16.9578	0.511094		YES
DB00370 dd DB00540	Mirtazapine	For the treatment of major depressive disorder.	Nortriptyline	For the treatment of depression.	16.888	0.508991		YES	484
DB00321 dd DB00679	Amitriptyline	For the treatment of anxiety, bipolar disorders, and depression.	Thioridazine	For the treatment of schizophrenia and generalized anxiety disorder.	16.888	0.508991	PD-like		719
DB01151 dd DB01267	Desipramine	For relief of symptoms in various depressive syndromes, especially endogenous depression. It has also been used to manage chronic peripheral neuropathic pain, as a second line agent for the management of anxiety disorders (e.g. panic disorder, generalized anxiety disorder), and as a second or third line agent in the ADHD management.	Paliperidone	For the treatment of schizophrenia.	16.888	0.508991
DB00843 dd DB01621	Donepezil	For the palliative treatment of mild to moderate dementia of the Alzheimer's type.	Pipotiazine	For the maintenance treatment of chronic non-agitated schizophrenic patients.	16.8863	0.508939	PD-like
DB00543 dd DB01621	Amoxapine	For the relief of symptoms of depression in patients with neurotic or reactive depressive disorders as well as endogenous and psychotic depressions. Also for depression accompanied by anxiety or agitation.	Pipotiazine	For the maintenance treatment of chronic non-agitated schizophrenic patients.	16.8863	0.508939
DB00408 dd DB00458	Loxapine	For the management of the manifestations of psychotic disorders such as schizophrenia	Imipramine	For the relief of symptoms of depression and as temporary adjunctive therapy in reducing enuresis in children aged 6 years and older. May also be used to manage panic disorders, with or without agoraphobia, as a second line agent in ADHD, management of eating disorders, for short-term management of acute depressive episodes in bipolar disorder and schizophrenia, and for symptomatic treatment of p…	16.8863	0.508939			441
DB00215 dd DB01242	Citalopram	For the treatment of depression.	Clomipramine	For the treatment of depression, obsessive compulsive disorder (OCD), panic attacks with or without agoraphobia, narcolepsy, chronic pain, and enuresis.	16.867	0.508358		YES	492
DB00268 dd DB00382	Ropinirole	For the treatment of the signs and symptoms of idiopathic Parkinson's disease. Also used for the treatment of restless legs syndrome.	Tacrine	For the palliative treatment of mild to moderate dementia of the Alzheimer's type.	16.867	0.508358
DB00408 dd DB00502	Loxapine	For the management of the manifestations of psychotic disorders such as schizophrenia	Haloperidol	For the management of psychotic disorders (eg. schizophrenia) and delirium, as well as to control tics and vocal utterances of Tourette's syndrome (Gilles de la Tourette's syndrome). Also used for the treatment of severe behavioural problems in children with disrubtive behaviour disorder or ADHD (attention-deficit hyperactivity disorder). Haloperidol has been used in the prevention and control of…	16.8289	0.507211			492
DB00246 dd DB01043	Ziprasidone	For the treatment of schizophrenia and related psychotic disorders.	Memantine	For the treatment of moderate to severe dementia of the Alzheimer's type.	16.805	0.50649		YES
DB00246 dd DB00669	Ziprasidone	For the treatment of schizophrenia and related psychotic disorders.	Sumatriptan	For the treatment of migraine attacks with or without aura.	16.805	0.50649		YES
DB01062 dd DB01238	Oxybutynin	For the treatment of overactive bladder.	Aripiprazole	For the treatment of schizophrenia and related psychotic disorders.	16.805	0.50649		YES
DB01020 dd DB01182	Isosorbide Mononitrate	For the prevention of angina pectoris due to coronary artery disease and the treatment of acute and chronic angina pectoris, hypertension, and myocardial infarction.	Propafenone	Used to prolong the time to recurrence of paroxysmal atrial fibrillation/flutter (PAF) associated with disabling symptoms in patients without structural heart disease. Also used for the treatment of life-threatening documented ventricular arrhythmias, such as sustained ventricular tachycardia.	16.805	0.50649
DB00321 dd DB00843	Amitriptyline	For the treatment of anxiety, bipolar disorders, and depression.	Donepezil	For the palliative treatment of mild to moderate dementia of the Alzheimer's type.	16.7484	0.504784	PD-like	YES
DB00363 dd DB00370	Clozapine	For use in patients with treatment-resistant schizophrenia.	Mirtazapine	For the treatment of major depressive disorder.	16.5975	0.500237		YES	488
DB00334 dd DB00933	Olanzapine	For the acute and maintenance treatment of schizophrenia and related psychotic disorders, as well as acute treatment of manic or mixed episodes of bipolar 1 disorder. Intramuscular olanzapine is indicated for the rapid control of agitated patients.	Mesoridazine	Used in the treatment of schizophrenia, organic brain disorders, alcoholism and psychoneuroses.	16.59	0.500011			185
DB00454 dd DB00543	Meperidine	Used to control moderate to severe pain.	Amoxapine	For the relief of symptoms of depression in patients with neurotic or reactive depressive disorders as well as endogenous and psychotic depressions. Also for depression accompanied by anxiety or agitation.	16.5809	0.499737
DB00816 dd DB00983	Orciprenaline	For the treatment of bronchospasm, chronic bronchitis, asthma, and emphysema.	Formoterol	For use as long-term maintenance treatment of asthma in patients 6 years of age and older with reversible obstructive airways disease, including patients with symptoms of nocturnal asthma, who are using optimal corticosteroid treatment and experiencing regular or frequent breakthrough symptoms requiring use of a short-acting bronchodilator. Not indicated for asthma that can be successfully manage…	16.5809	0.499737
DB01151 dd DB01193	Desipramine	For relief of symptoms in various depressive syndromes, especially endogenous depression. It has also been used to manage chronic peripheral neuropathic pain, as a second line agent for the management of anxiety disorders (e.g. panic disorder, generalized anxiety disorder), and as a second or third line agent in the ADHD management.	Acebutolol	For the management of hypertension and ventricular premature beats in adults.	16.5668	0.499312
DB00268 dd DB00604	Ropinirole	For the treatment of the signs and symptoms of idiopathic Parkinson's disease. Also used for the treatment of restless legs syndrome.	Cisapride	For the symptomatic treatment of adult patients with nocturnal heartburn due to gastroesophageal reflux disease.	16.511	0.49763
DB00734 dd DB05271	Risperidone	For the treatment of schizophrenia in adults and in adolescents, ages 13 to 17, and for the short-term treatment of manic or mixed episodes of bipolar I disorder in children and adolescents ages 10 to 17. May also be used to manage symptoms of inappropriate behavior due to aggression and/or psychosis in patients with severe dementia.	Rotigotine Transdermal Patch	Investigated for use/treatment in neurologic disorders and parkinson's disease.	16.511	0.49763
DB01151 dd DB01242	Desipramine	For relief of symptoms in various depressive syndromes, especially endogenous depression. It has also been used to manage chronic peripheral neuropathic pain, as a second line agent for the management of anxiety disorders (e.g. panic disorder, generalized anxiety disorder), and as a second or third line agent in the ADHD management.	Clomipramine	For the treatment of depression, obsessive compulsive disorder (OCD), panic attacks with or without agoraphobia, narcolepsy, chronic pain, and enuresis.	16.511	0.49763			709
DB00334 dd DB00604	Olanzapine	For the acute and maintenance treatment of schizophrenia and related psychotic disorders, as well as acute treatment of manic or mixed episodes of bipolar 1 disorder. Intramuscular olanzapine is indicated for the rapid control of agitated patients.	Cisapride	For the symptomatic treatment of adult patients with nocturnal heartburn due to gastroesophageal reflux disease.	16.511	0.49763
DB00623 dd DB01233	Fluphenazine	For management of manifestations of psychotic disorders.	Metoclopramide	For the treatment of gastroesophageal reflux disease (GERD). It is also used in treating nausea and vomiting, and to increase gastric emptying.	16.4676	0.49632			491
DB00679 dd DB05271	Thioridazine	For the treatment of schizophrenia and generalized anxiety disorder.	Rotigotine Transdermal Patch	Investigated for use/treatment in neurologic disorders and parkinson's disease.	16.4172	0.494802
DB00408 dd DB01621	Loxapine	For the management of the manifestations of psychotic disorders such as schizophrenia	Pipotiazine	For the maintenance treatment of chronic non-agitated schizophrenic patients.	16.4082	0.494531
DB00408 dd DB00679	Loxapine	For the management of the manifestations of psychotic disorders such as schizophrenia	Thioridazine	For the treatment of schizophrenia and generalized anxiety disorder.	16.4082	0.494531			491
DB01238 dd DB01618	Aripiprazole	For the treatment of schizophrenia and related psychotic disorders.	Molindone	Molindone is used for the management of the manifestations of psychotic disorders.	16.4082	0.494531
DB00268 dd DB00434	Ropinirole	For the treatment of the signs and symptoms of idiopathic Parkinson's disease. Also used for the treatment of restless legs syndrome.	Cyproheptadine	For treatment of perennial and seasonal allergic rhinitis, vasomotor rhinitis, allergic conjunctivitis due to inhalant allergens and foods, mild uncomplicated allergic skin manifestations of urticaria and angioedema, amelioration of allergic reactions to blood or plasma, cold urticaria, dermatographism, and as therapy for anaphylactic reactions adjunctive to epinephrine.	16.4082	0.494531
DB00909 dd DB01320	Zonisamide	For use as adjunctive treatment of partial seizures in adults with epilepsy.	Fosphenytoin	For the control of generalized convulsive status epilepticus and prevention and treatment of seizures occurring during neurosurgery. It can also be substituted, short-term, for oral phenytoin.	16.4033	0.494384			487
DB00952 dd DB00998	Naratriptan	For the acute treatment of migraine attacks with or without aura in adults.	Frovatriptan	For the acute treatment of migraine attacks with or without aura in adults.	16.3628	0.493161		YES	491
DB00918 dd DB00952	Almotriptan	For the treatment of acute migraine headache in adults	Naratriptan	For the acute treatment of migraine attacks with or without aura in adults.	16.3628	0.493161		YES	491
DB00246 dd DB00952	Ziprasidone	For the treatment of schizophrenia and related psychotic disorders.	Naratriptan	For the acute treatment of migraine attacks with or without aura in adults.	16.3628	0.493161		YES
DB00938 dd DB01001	Salmeterol	For the treatment of asthma and chronic obstructive pulmonary disease (COPD).	Salbutamol	For symptomatic relief and prevention of bronchospasm due to bronchial asthma, chronic bronchitis, and other chronic bronchopulmonary disorders such as COPD.	16.3628	0.493161		YES	492
DB00216 dd DB00918	Eletriptan	For the acute treatment of migraine with or without aura in adults.	Almotriptan	For the treatment of acute migraine headache in adults	16.3628	0.493161		YES	492
DB00915 dd DB01224	Amantadine	For the chemoprophylaxis, prophylaxis, and treatment of signs and symptoms of infection caused by various strains of influenza A virus. Also for the treatment of parkinsonism and drug-induced extrapyramidal reactions.	Quetiapine	For the treatment of schizophrenia and related psychotic disorders.	16.3465	0.492672		YES	469
DB00334 dd DB00915	Olanzapine	For the acute and maintenance treatment of schizophrenia and related psychotic disorders, as well as acute treatment of manic or mixed episodes of bipolar 1 disorder. Intramuscular olanzapine is indicated for the rapid control of agitated patients.	Amantadine	For the chemoprophylaxis, prophylaxis, and treatment of signs and symptoms of infection caused by various strains of influenza A virus. Also for the treatment of parkinsonism and drug-induced extrapyramidal reactions.	16.3465	0.492672		YES	415
DB00683 dd DB00829	Midazolam	For use as a sedative perioperatively.	Diazepam	Used in the treatment of severe anxiety disorders, as a hypnotic in the short-term management of insomnia, as a sedative and premedicant, as an anticonvulsant, and in the management of alcohol withdrawal syndrome.	16.3465	0.492672		YES	492
DB00966 dd DB01067	Telmisartan	Used alone or in combination with other classes of antihypertensives for the treatment of hypertension. Also used in the treatment of diabetic nephropathy in hypertensive patients with type 2 diabetes mellitus, as well as the treatment of congestive heart failure (only in patients who cannot tolerate ACE inhibitors).	Glipizide	For use as an adjunct to diet for the control of hyperglycemia and its associated symptomatology in patients with non-insulin-dependent diabetes mellitus (NIDDM; type II), formerly known as maturity-onset diabetes, after an adequate trial of dietary therapy has proved unsatisfactory.	16.3465	0.492672		YES
DB00604 dd DB01182	Cisapride	For the symptomatic treatment of adult patients with nocturnal heartburn due to gastroesophageal reflux disease.	Propafenone	Used to prolong the time to recurrence of paroxysmal atrial fibrillation/flutter (PAF) associated with disabling symptoms in patients without structural heart disease. Also used for the treatment of life-threatening documented ventricular arrhythmias, such as sustained ventricular tachycardia.	16.3465	0.492672	PD-like		177
DB00398 dd DB01120	Sorafenib	For the treatment of patients with advanced renal cell carcinoma.	Gliclazide	For the treatment of diabetes mellitus	16.3465	0.492672
DB00540 dd DB00953	Nortriptyline	For the treatment of depression.	Rizatriptan	For treatment of acute migraine attacks with or without aura.	16.2848	0.490813		YES
DB00363 dd DB00408	Clozapine	For use in patients with treatment-resistant schizophrenia.	Loxapine	For the management of the manifestations of psychotic disorders such as schizophrenia	16.2726	0.490444		YES	698
DB00679 dd DB01238	Thioridazine	For the treatment of schizophrenia and generalized anxiety disorder.	Aripiprazole	For the treatment of schizophrenia and related psychotic disorders.	16.2726	0.490444			428
DB00334 dd DB05271	Olanzapine	For the acute and maintenance treatment of schizophrenia and related psychotic disorders, as well as acute treatment of manic or mixed episodes of bipolar 1 disorder. Intramuscular olanzapine is indicated for the rapid control of agitated patients.	Rotigotine Transdermal Patch	Investigated for use/treatment in neurologic disorders and parkinson's disease.	16.2726	0.490444
DB00679 dd DB00740	Thioridazine	For the treatment of schizophrenia and generalized anxiety disorder.	Riluzole	For the treatment of amyotrophic lateral sclerosis (ALS, Lou Gehrig's Disease)	16.1923	0.488024
DB00540 dd DB01238	Nortriptyline	For the treatment of depression.	Aripiprazole	For the treatment of schizophrenia and related psychotic disorders.	16.1646	0.48719		YES
DB00458 dd DB00656	Imipramine	For the relief of symptoms of depression and as temporary adjunctive therapy in reducing enuresis in children aged 6 years and older. May also be used to manage panic disorders, with or without agoraphobia, as a second line agent in ADHD, management of eating disorders, for short-term management of acute depressive episodes in bipolar disorder and schizophrenia, and for symptomatic treatment of p…	Trazodone	For the treatment of depression.	16.1646	0.48719	PD-like	YES	492
DB00604 dd DB01242	Cisapride	For the symptomatic treatment of adult patients with nocturnal heartburn due to gastroesophageal reflux disease.	Clomipramine	For the treatment of depression, obsessive compulsive disorder (OCD), panic attacks with or without agoraphobia, narcolepsy, chronic pain, and enuresis.	16.1646	0.48719	PD-like
DB01149 dd DB01267	Nefazodone	For the treatment of depression.	Paliperidone	For the treatment of schizophrenia.	16.1646	0.48719
DB00458 dd DB01149	Imipramine	For the relief of symptoms of depression and as temporary adjunctive therapy in reducing enuresis in children aged 6 years and older. May also be used to manage panic disorders, with or without agoraphobia, as a second line agent in ADHD, management of eating disorders, for short-term management of acute depressive episodes in bipolar disorder and schizophrenia, and for symptomatic treatment of p…	Nefazodone	For the treatment of depression.	16.1607	0.487073		YES	491
DB00321 dd DB00472	Amitriptyline	For the treatment of anxiety, bipolar disorders, and depression.	Fluoxetine	For the treatment of depression, obsessive compulsive disorder, and bulimia nervosa.	16.1607	0.487073	PK	YES	492
DB00726 dd DB01242	Trimipramine	For the treatment of depression and depression accompanied by anxiety, agitation or sleep disturbance	Clomipramine	For the treatment of depression, obsessive compulsive disorder (OCD), panic attacks with or without agoraphobia, narcolepsy, chronic pain, and enuresis.	16.1607	0.487073	PD-like		491
DB00246 dd DB00363	Ziprasidone	For the treatment of schizophrenia and related psychotic disorders.	Clozapine	For use in patients with treatment-resistant schizophrenia.	16.126	0.486026		YES	492
DB00268 dd DB01267	Ropinirole	For the treatment of the signs and symptoms of idiopathic Parkinson's disease. Also used for the treatment of restless legs syndrome.	Paliperidone	For the treatment of schizophrenia.	16.126	0.486026	PD-like
DB00960 dd DB00983	Pindolol	For the management of hypertension, edema, ventricular tachycardias, and atrial fibrillation.	Formoterol	For use as long-term maintenance treatment of asthma in patients 6 years of age and older with reversible obstructive airways disease, including patients with symptoms of nocturnal asthma, who are using optimal corticosteroid treatment and experiencing regular or frequent breakthrough symptoms requiring use of a short-acting bronchodilator. Not indicated for asthma that can be successfully manage…	16.1203	0.485855	PD-like
DB00435 dd DB00740	Nitric Oxide	For the treatment of term and near-term (&gt;34 weeks) neonates with hypoxic respiratory failure	Riluzole	For the treatment of amyotrophic lateral sclerosis (ALS, Lou Gehrig's Disease)	16.1203	0.485855
DB00457 dd DB00726	Prazosin	For treatment of hypertension, symptomatic benign prostatic hyperplasia, and severe congestive heart failure. May also be used alone or in combination with &beta;-blockers in the preoperative management of signs and symptoms of pheochromocytoma.	Trimipramine	For the treatment of depression and depression accompanied by anxiety, agitation or sleep disturbance	16.1203	0.485855
DB00598 dd DB01621	Labetalol	For the management of hypertension (alone or in combination with other classes of antihypertensive agents), as well as chronic stable angina pectoris and sympathetic overactivity syndrome associated with severe tetanus. Labetalol is used parenterally for immediate reduction in blood pressure in severe hypertension or in hypertensive crises when considered an emergency, for the control of blood pr…	Pipotiazine	For the maintenance treatment of chronic non-agitated schizophrenic patients.	16.1203	0.485855
DB00434 dd DB00934	Cyproheptadine	For treatment of perennial and seasonal allergic rhinitis, vasomotor rhinitis, allergic conjunctivitis due to inhalant allergens and foods, mild uncomplicated allergic skin manifestations of urticaria and angioedema, amelioration of allergic reactions to blood or plasma, cold urticaria, dermatographism, and as therapy for anaphylactic reactions adjunctive to epinephrine.	Maprotiline	For treatment of depression, including the depressed phase of bipolar depression, psychotic depression, and involutional melancholia, and may also be helpful in treating certain patients suffering severe depressive neurosis.	16.1203	0.485855			240
DB00422 dd DB01156	Methylphenidate	For use as an integral part of a total treatment program which typically includes other remedial measures (psychological, educational, social) for a stabilizing effect in children with a behavioral syndrome characterized by the following group of developmentally inappropriate symptoms: moderate-to-severe distractibility, short attention span, hyperactivity, emotional lability, and impulsivity.	Bupropion	For the treatment of depression and as aid to smoking cessation.	16.1016	0.485291		YES	730
DB00818 dd DB00909	Propofol	Used for induction and/or maintenance of anaesthesia and for management of refractory status epilepticus.	Zonisamide	For use as adjunctive treatment of partial seizures in adults with epilepsy.	16.1016	0.485291		YES
DB00270 dd DB01115	Isradipine	For the management of mild to moderate essential hypertension. It may be used alone or concurrently with thiazide-type diuretics.	Nifedipine	For the management of vasospastic angina, chronic stable angina and hypertension.	16.1016	0.485291		YES	492
DB00370 dd DB00734	Mirtazapine	For the treatment of major depressive disorder.	Risperidone	For the treatment of schizophrenia in adults and in adolescents, ages 13 to 17, and for the short-term treatment of manic or mixed episodes of bipolar I disorder in children and adolescents ages 10 to 17. May also be used to manage symptoms of inappropriate behavior due to aggression and/or psychosis in patients with severe dementia.	16.1016	0.485291		YES	487
DB01156 dd DB06701	Bupropion	For the treatment of depression and as aid to smoking cessation.	Dexmethylphenidate	Dexmethylphenidate is used as a treatment for ADHD, ideally in conjunction with psychological, educational, behavioral or other forms of treatment.	16.1016	0.485291			730
DB00458 dd DB00933	Imipramine	For the relief of symptoms of depression and as temporary adjunctive therapy in reducing enuresis in children aged 6 years and older. May also be used to manage panic disorders, with or without agoraphobia, as a second line agent in ADHD, management of eating disorders, for short-term management of acute depressive episodes in bipolar disorder and schizophrenia, and for symptomatic treatment of p…	Mesoridazine	Used in the treatment of schizophrenia, organic brain disorders, alcoholism and psychoneuroses.	16.0838	0.484753	PD-like
DB00458 dd DB00679	Imipramine	For the relief of symptoms of depression and as temporary adjunctive therapy in reducing enuresis in children aged 6 years and older. May also be used to manage panic disorders, with or without agoraphobia, as a second line agent in ADHD, management of eating disorders, for short-term management of acute depressive episodes in bipolar disorder and schizophrenia, and for symptomatic treatment of p…	Thioridazine	For the treatment of schizophrenia and generalized anxiety disorder.	16.0838	0.484753	PD-like		491
DB00334 dd DB00434	Olanzapine	For the acute and maintenance treatment of schizophrenia and related psychotic disorders, as well as acute treatment of manic or mixed episodes of bipolar 1 disorder. Intramuscular olanzapine is indicated for the rapid control of agitated patients.	Cyproheptadine	For treatment of perennial and seasonal allergic rhinitis, vasomotor rhinitis, allergic conjunctivitis due to inhalant allergens and foods, mild uncomplicated allergic skin manifestations of urticaria and angioedema, amelioration of allergic reactions to blood or plasma, cold urticaria, dermatographism, and as therapy for anaphylactic reactions adjunctive to epinephrine.	16.0838	0.484753			270
DB00268 dd DB00454	Ropinirole	For the treatment of the signs and symptoms of idiopathic Parkinson's disease. Also used for the treatment of restless legs syndrome.	Meperidine	Used to control moderate to severe pain.	16.0838	0.484753
DB00490 dd DB01267	Buspirone	For the management of anxiety disorders or the short-term relief of the symptoms of anxiety, and also as an augmention of SSRI-treatment against depression.	Paliperidone	For the treatment of schizophrenia.	15.9832	0.481722
DB00490 dd DB05271	Buspirone	For the management of anxiety disorders or the short-term relief of the symptoms of anxiety, and also as an augmention of SSRI-treatment against depression.	Rotigotine Transdermal Patch	Investigated for use/treatment in neurologic disorders and parkinson's disease.	15.9213	0.479857
DB01069 dd DB01151	Promethazine	For the treatment of allergic disorders, and nausea/vomiting.	Desipramine	For relief of symptoms in various depressive syndromes, especially endogenous depression. It has also been used to manage chronic peripheral neuropathic pain, as a second line agent for the management of anxiety disorders (e.g. panic disorder, generalized anxiety disorder), and as a second or third line agent in the ADHD management.	15.9213	0.479857			464
DB00335 dd DB00454	Atenolol	For the management of hypertention and long-term management of patients with angina pectoris	Meperidine	Used to control moderate to severe pain.	15.9197	0.479808		YES
DB00502 dd DB05271	Haloperidol	For the management of psychotic disorders (eg. schizophrenia) and delirium, as well as to control tics and vocal utterances of Tourette's syndrome (Gilles de la Tourette's syndrome). Also used for the treatment of severe behavioural problems in children with disrubtive behaviour disorder or ADHD (attention-deficit hyperactivity disorder). Haloperidol has been used in the prevention and control of…	Rotigotine Transdermal Patch	Investigated for use/treatment in neurologic disorders and parkinson's disease.	15.9197	0.479808
DB00502 dd DB00850	Haloperidol	For the management of psychotic disorders (eg. schizophrenia) and delirium, as well as to control tics and vocal utterances of Tourette's syndrome (Gilles de la Tourette's syndrome). Also used for the treatment of severe behavioural problems in children with disrubtive behaviour disorder or ADHD (attention-deficit hyperactivity disorder). Haloperidol has been used in the prevention and control of…	Perphenazine	For use in the management of the manifestations of psychotic disorders and for the control of severe nausea and vomiting in adults.	15.8827	0.478692		YES	678
DB00363 dd DB01069	Clozapine	For use in patients with treatment-resistant schizophrenia.	Promethazine	For the treatment of allergic disorders, and nausea/vomiting.	15.8827	0.478692		YES	456
DB00924 dd DB01621	Cyclobenzaprine	For use as an adjunct to rest and physical therapy for relief of muscle spasm associated with acute, painful musculoskeletal conditions.	Pipotiazine	For the maintenance treatment of chronic non-agitated schizophrenic patients.	15.8827	0.478692
DB00246 dd DB00434	Ziprasidone	For the treatment of schizophrenia and related psychotic disorders.	Cyproheptadine	For treatment of perennial and seasonal allergic rhinitis, vasomotor rhinitis, allergic conjunctivitis due to inhalant allergens and foods, mild uncomplicated allergic skin manifestations of urticaria and angioedema, amelioration of allergic reactions to blood or plasma, cold urticaria, dermatographism, and as therapy for anaphylactic reactions adjunctive to epinephrine.	15.7464	0.474584
DB00434 dd DB00540	Cyproheptadine	For treatment of perennial and seasonal allergic rhinitis, vasomotor rhinitis, allergic conjunctivitis due to inhalant allergens and foods, mild uncomplicated allergic skin manifestations of urticaria and angioedema, amelioration of allergic reactions to blood or plasma, cold urticaria, dermatographism, and as therapy for anaphylactic reactions adjunctive to epinephrine.	Nortriptyline	For the treatment of depression.	15.7464	0.474584			107
DB00268 dd DB00408	Ropinirole	For the treatment of the signs and symptoms of idiopathic Parkinson's disease. Also used for the treatment of restless legs syndrome.	Loxapine	For the management of the manifestations of psychotic disorders such as schizophrenia	15.7016	0.473235
DB00268 dd DB00477	Ropinirole	For the treatment of the signs and symptoms of idiopathic Parkinson's disease. Also used for the treatment of restless legs syndrome.	Chlorpromazine	For the treatment of schizophrenia, control nausea and vomiting, For relief of restlessness and apprehension before surgery, adjunct in the treatment of tetanus, control the manifestations of the manic type of manic-depressive illness.	15.7016	0.473235
DB00334 dd DB01267	Olanzapine	For the acute and maintenance treatment of schizophrenia and related psychotic disorders, as well as acute treatment of manic or mixed episodes of bipolar 1 disorder. Intramuscular olanzapine is indicated for the rapid control of agitated patients.	Paliperidone	For the treatment of schizophrenia.	15.7016	0.473235			491
DB00268 dd DB00679	Ropinirole	For the treatment of the signs and symptoms of idiopathic Parkinson's disease. Also used for the treatment of restless legs syndrome.	Thioridazine	For the treatment of schizophrenia and generalized anxiety disorder.	15.7016	0.473235
DB00679 dd DB00726	Thioridazine	For the treatment of schizophrenia and generalized anxiety disorder.	Trimipramine	For the treatment of depression and depression accompanied by anxiety, agitation or sleep disturbance	15.6269	0.470982	PD-like		441
DB00268 dd DB01291	Ropinirole	For the treatment of the signs and symptoms of idiopathic Parkinson's disease. Also used for the treatment of restless legs syndrome.	Pirbuterol	For the prevention and reversal of bronchospasm in patients 12 years of age and older with reversible bronchospasm including asthma.	15.6077	0.470405		YES
DB00604 dd DB01043	Cisapride	For the symptomatic treatment of adult patients with nocturnal heartburn due to gastroesophageal reflux disease.	Memantine	For the treatment of moderate to severe dementia of the Alzheimer's type.	15.6077	0.470405
DB00363 dd DB00843	Clozapine	For use in patients with treatment-resistant schizophrenia.	Donepezil	For the palliative treatment of mild to moderate dementia of the Alzheimer's type.	15.4515	0.465696	PD-like	YES	309
DB00540 dd DB01069	Nortriptyline	For the treatment of depression.	Promethazine	For the treatment of allergic disorders, and nausea/vomiting.	15.3527	0.462719		YES	168
DB00381 dd DB00393	Amlodipine	For the treatment of hypertension and chronic stable angina.	Nimodipine	For use as an adjunct to improve neurologic outcome following subarachnoid hemorrhage (SAH) from ruptured intracranial berry aneurysms by reducing the incidence and severity of ischemic deficits.	15.3527	0.462719			491
DB01069 dd DB01233	Promethazine	For the treatment of allergic disorders, and nausea/vomiting.	Metoclopramide	For the treatment of gastroesophageal reflux disease (GERD). It is also used in treating nausea and vomiting, and to increase gastric emptying.	15.2542	0.459749		YES	489
DB00270 dd DB00661	Isradipine	For the management of mild to moderate essential hypertension. It may be used alone or concurrently with thiazide-type diuretics.	Verapamil	For the treatment of hypertension, angina, and cluster headache prophylaxis.	15.2542	0.459749			492
DB00370 dd DB00381	Mirtazapine	For the treatment of major depressive disorder.	Amlodipine	For the treatment of hypertension and chronic stable angina.	15.1992	0.458092		YES
DB00530 dd DB00619	Erlotinib	For the treatment of patients with locally advanced or metastatic non-small cell lung cancer after failure of at least one prior chemotherapy regimen. Also for use, in combination with gemcitabine, as the first-line treatment of patients with locally advanced, unresectable or metastatic pancreatic cancer.	Imatinib	For the treatment Philadelphia chromosome positive chronic myeloid leukemia (CML) and malignant gastrointestinal stromal tumors (GIST).	15.1992	0.458092			492
DB00246 dd DB00938	Ziprasidone	For the treatment of schizophrenia and related psychotic disorders.	Salmeterol	For the treatment of asthma and chronic obstructive pulmonary disease (COPD).	15.1487	0.45657		YES
DB00909 dd DB01003	Zonisamide	For use as adjunctive treatment of partial seizures in adults with epilepsy.	Cromoglicate	For the management of patients with bronchial asthma. Also used in the treatment of vernal keratoconjunctivitis, vernal conjunctivitis, and vernal keratitis.	15.1487	0.45657
DB00285 dd DB01149	Venlafaxine	For the management of major depressive disorder (MDD), generalized anxiety disorder (GAD), social anxiety disorder (social phobia), panic disorder with or without agoraphobia, and vasomotor symptoms in women with breast cancer and in postmenopausal women.	Nefazodone	For the treatment of depression.	15.1	0.455102	PD-like	YES	492
DB00268 dd DB00996	Ropinirole	For the treatment of the signs and symptoms of idiopathic Parkinson's disease. Also used for the treatment of restless legs syndrome.	Gabapentin	For the management of postherpetic neuralgia in adults and as adjunctive therapy in the treatment of partial seizures with and without secondary generalization in patients over 12 years of age with epilepsy.	15.1	0.455102		YES	478
DB00850 dd DB01069	Perphenazine	For use in the management of the manifestations of psychotic disorders and for the control of severe nausea and vomiting in adults.	Promethazine	For the treatment of allergic disorders, and nausea/vomiting.	15.0953	0.45496		YES	490
DB01100 dd DB01224	Pimozide	Used for the suppression of motor and phonic tics in patients with Tourette's Disorder who have failed to respond satisfactorily to standard treatment.	Quetiapine	For the treatment of schizophrenia and related psychotic disorders.	15.0953	0.45496			485
DB00850 dd DB01618	Perphenazine	For use in the management of the manifestations of psychotic disorders and for the control of severe nausea and vomiting in adults.	Molindone	Molindone is used for the management of the manifestations of psychotic disorders.	15.0953	0.45496			365
DB00317 dd DB00661	Gefitinib	For the continued treatment of patients with locally advanced or metastatic non-small cell lung cancer after failure of either platinum-based or docetaxel chemotherapies.	Verapamil	For the treatment of hypertension, angina, and cluster headache prophylaxis.	15.0736	0.454306		YES
DB00521 dd DB00983	Carteolol	For the treatment of intraocular hypertension and chronic open-angle glaucoma	Formoterol	For use as long-term maintenance treatment of asthma in patients 6 years of age and older with reversible obstructive airways disease, including patients with symptoms of nocturnal asthma, who are using optimal corticosteroid treatment and experiencing regular or frequent breakthrough symptoms requiring use of a short-acting bronchodilator. Not indicated for asthma that can be successfully manage…	15.0736	0.454306	PD-like
DB00983 dd DB01214	Formoterol	For use as long-term maintenance treatment of asthma in patients 6 years of age and older with reversible obstructive airways disease, including patients with symptoms of nocturnal asthma, who are using optimal corticosteroid treatment and experiencing regular or frequent breakthrough symptoms requiring use of a short-acting bronchodilator. Not indicated for asthma that can be successfully manage…	Metipranolol	Indicated in the treatment of elevated intraocular pressure in patients with ocular hypertension or open angle glaucoma.	15.0736	0.454306
DB00458 dd DB00472	Imipramine	For the relief of symptoms of depression and as temporary adjunctive therapy in reducing enuresis in children aged 6 years and older. May also be used to manage panic disorders, with or without agoraphobia, as a second line agent in ADHD, management of eating disorders, for short-term management of acute depressive episodes in bipolar disorder and schizophrenia, and for symptomatic treatment of p…	Fluoxetine	For the treatment of depression, obsessive compulsive disorder, and bulimia nervosa.	15.0115	0.452436	PK	YES	607
DB01151 dd DB01224	Desipramine	For relief of symptoms in various depressive syndromes, especially endogenous depression. It has also been used to manage chronic peripheral neuropathic pain, as a second line agent for the management of anxiety disorders (e.g. panic disorder, generalized anxiety disorder), and as a second or third line agent in the ADHD management.	Quetiapine	For the treatment of schizophrenia and related psychotic disorders.	15.0115	0.452436
DB00363 dd DB01151	Clozapine	For use in patients with treatment-resistant schizophrenia.	Desipramine	For relief of symptoms in various depressive syndromes, especially endogenous depression. It has also been used to manage chronic peripheral neuropathic pain, as a second line agent for the management of anxiety disorders (e.g. panic disorder, generalized anxiety disorder), and as a second or third line agent in the ADHD management.	15.0115	0.452436			486
DB00726 dd DB01149	Trimipramine	For the treatment of depression and depression accompanied by anxiety, agitation or sleep disturbance	Nefazodone	For the treatment of depression.	15.01	0.452391	PK		181
DB00679 dd DB01618	Thioridazine	For the treatment of schizophrenia and generalized anxiety disorder.	Molindone	Molindone is used for the management of the manifestations of psychotic disorders.	15.01	0.452391			491
DB00656 dd DB01267	Trazodone	For the treatment of depression.	Paliperidone	For the treatment of schizophrenia.	15.01	0.452391
DB00477 dd DB00623	Chlorpromazine	For the treatment of schizophrenia, control nausea and vomiting, For relief of restlessness and apprehension before surgery, adjunct in the treatment of tetanus, control the manifestations of the manic type of manic-depressive illness.	Fluphenazine	For management of manifestations of psychotic disorders.	14.9378	0.450213		YES	492
DB00246 dd DB00656	Ziprasidone	For the treatment of schizophrenia and related psychotic disorders.	Trazodone	For the treatment of depression.	14.9378	0.450213		YES
DB00370 dd DB01151	Mirtazapine	For the treatment of major depressive disorder.	Desipramine	For relief of symptoms in various depressive syndromes, especially endogenous depression. It has also been used to manage chronic peripheral neuropathic pain, as a second line agent for the management of anxiety disorders (e.g. panic disorder, generalized anxiety disorder), and as a second or third line agent in the ADHD management.	14.9378	0.450213			488
DB00457 dd DB00697	Prazosin	For treatment of hypertension, symptomatic benign prostatic hyperplasia, and severe congestive heart failure. May also be used alone or in combination with &beta;-blockers in the preoperative management of signs and symptoms of pheochromocytoma.	Tizanidine	For the management of increased muscle tone associated with spasticity	14.9141	0.449499			478
DB00228 dd DB01236	Enflurane	Used for the induction and maintenance of general anaesthesia during surgery and cesarean section and also used for analgesia during vaginal delivery.	Sevoflurane	Used for induction and maintenance of general anesthesia in adult and pediatric patients for inpatient and outpatient surgery.	14.8875	0.448697			492
DB00246 dd DB00458	Ziprasidone	For the treatment of schizophrenia and related psychotic disorders.	Imipramine	For the relief of symptoms of depression and as temporary adjunctive therapy in reducing enuresis in children aged 6 years and older. May also be used to manage panic disorders, with or without agoraphobia, as a second line agent in ADHD, management of eating disorders, for short-term management of acute depressive episodes in bipolar disorder and schizophrenia, and for symptomatic treatment of p…	14.8176	0.446591	PD-like	YES	284
DB00321 dd DB01267	Amitriptyline	For the treatment of anxiety, bipolar disorders, and depression.	Paliperidone	For the treatment of schizophrenia.	14.8176	0.446591			193
DB00543 dd DB00679	Amoxapine	For the relief of symptoms of depression in patients with neurotic or reactive depressive disorders as well as endogenous and psychotic depressions. Also for depression accompanied by anxiety or agitation.	Thioridazine	For the treatment of schizophrenia and generalized anxiety disorder.	14.8176	0.446591
DB00334 dd DB00952	Olanzapine	For the acute and maintenance treatment of schizophrenia and related psychotic disorders, as well as acute treatment of manic or mixed episodes of bipolar 1 disorder. Intramuscular olanzapine is indicated for the rapid control of agitated patients.	Naratriptan	For the acute treatment of migraine attacks with or without aura in adults.	14.7674	0.445078		YES
DB00243 dd DB01020	Ranolazine	For the treatment of chronic angina. It should be used in combination with amlodipine, beta-blockers or nitrates.	Isosorbide Mononitrate	For the prevention of angina pectoris due to coronary artery disease and the treatment of acute and chronic angina pectoris, hypertension, and myocardial infarction.	14.7265	0.443845
DB00334 dd DB00545	Olanzapine	For the acute and maintenance treatment of schizophrenia and related psychotic disorders, as well as acute treatment of manic or mixed episodes of bipolar 1 disorder. Intramuscular olanzapine is indicated for the rapid control of agitated patients.	Pyridostigmine	For the treatment of myasthenia gravis.	14.7208	0.443673
DB00489 dd DB00983	Sotalol	For the maintenance of normal sinus rhythm [delay in time to recurrence of atrial fibrillation/atrial flutter (AFIB/AFL)] in patients with symptomatic AFIB/AFL who are currently in sinus rhythm. Also for the treatment of documented life-threatening ventricular arrhythmias.	Formoterol	For use as long-term maintenance treatment of asthma in patients 6 years of age and older with reversible obstructive airways disease, including patients with symptoms of nocturnal asthma, who are using optimal corticosteroid treatment and experiencing regular or frequent breakthrough symptoms requiring use of a short-acting bronchodilator. Not indicated for asthma that can be successfully manage…	14.6302	0.440944	PD-like
DB00335 dd DB01035	Atenolol	For the management of hypertention and long-term management of patients with angina pectoris	Procainamide	For the treatment of life-threatening ventricular arrhythmias.	14.6302	0.440944
DB01133 dd DB01182	Tiludronate	For treatment of Paget's disease of bone (osteitis deformans).	Propafenone	Used to prolong the time to recurrence of paroxysmal atrial fibrillation/flutter (PAF) associated with disabling symptoms in patients without structural heart disease. Also used for the treatment of life-threatening documented ventricular arrhythmias, such as sustained ventricular tachycardia.	14.6302	0.440944
DB00268 dd DB00540	Ropinirole	For the treatment of the signs and symptoms of idiopathic Parkinson's disease. Also used for the treatment of restless legs syndrome.	Nortriptyline	For the treatment of depression.	14.5851	0.439583		YES
DB00334 dd DB00477	Olanzapine	For the acute and maintenance treatment of schizophrenia and related psychotic disorders, as well as acute treatment of manic or mixed episodes of bipolar 1 disorder. Intramuscular olanzapine is indicated for the rapid control of agitated patients.	Chlorpromazine	For the treatment of schizophrenia, control nausea and vomiting, For relief of restlessness and apprehension before surgery, adjunct in the treatment of tetanus, control the manifestations of the manic type of manic-depressive illness.	14.5851	0.439583		YES	492
DB00656 dd DB01238	Trazodone	For the treatment of depression.	Aripiprazole	For the treatment of schizophrenia and related psychotic disorders.	14.5851	0.439583		YES	178
DB00502 dd DB01238	Haloperidol	For the management of psychotic disorders (eg. schizophrenia) and delirium, as well as to control tics and vocal utterances of Tourette's syndrome (Gilles de la Tourette's syndrome). Also used for the treatment of severe behavioural problems in children with disrubtive behaviour disorder or ADHD (attention-deficit hyperactivity disorder). Haloperidol has been used in the prevention and control of…	Aripiprazole	For the treatment of schizophrenia and related psychotic disorders.	14.5851	0.439583		YES	492
DB00477 dd DB01224	Chlorpromazine	For the treatment of schizophrenia, control nausea and vomiting, For relief of restlessness and apprehension before surgery, adjunct in the treatment of tetanus, control the manifestations of the manic type of manic-depressive illness.	Quetiapine	For the treatment of schizophrenia and related psychotic disorders.	14.5851	0.439583		YES	491
DB00734 dd DB01621	Risperidone	For the treatment of schizophrenia in adults and in adolescents, ages 13 to 17, and for the short-term treatment of manic or mixed episodes of bipolar I disorder in children and adolescents ages 10 to 17. May also be used to manage symptoms of inappropriate behavior due to aggression and/or psychosis in patients with severe dementia.	Pipotiazine	For the maintenance treatment of chronic non-agitated schizophrenic patients.	14.5851	0.439583			165
DB00363 dd DB01267	Clozapine	For use in patients with treatment-resistant schizophrenia.	Paliperidone	For the treatment of schizophrenia.	14.5851	0.439583			489
DB00458 dd DB01621	Imipramine	For the relief of symptoms of depression and as temporary adjunctive therapy in reducing enuresis in children aged 6 years and older. May also be used to manage panic disorders, with or without agoraphobia, as a second line agent in ADHD, management of eating disorders, for short-term management of acute depressive episodes in bipolar disorder and schizophrenia, and for symptomatic treatment of p…	Pipotiazine	For the maintenance treatment of chronic non-agitated schizophrenic patients.	14.5447	0.438365
DB00477 dd DB01151	Chlorpromazine	For the treatment of schizophrenia, control nausea and vomiting, For relief of restlessness and apprehension before surgery, adjunct in the treatment of tetanus, control the manifestations of the manic type of manic-depressive illness.	Desipramine	For relief of symptoms in various depressive syndromes, especially endogenous depression. It has also been used to manage chronic peripheral neuropathic pain, as a second line agent for the management of anxiety disorders (e.g. panic disorder, generalized anxiety disorder), and as a second or third line agent in the ADHD management.	14.5447	0.438365			492
DB00540 dd DB00933	Nortriptyline	For the treatment of depression.	Mesoridazine	Used in the treatment of schizophrenia, organic brain disorders, alcoholism and psychoneuroses.	14.5447	0.438365			158
DB00285 dd DB01105	Venlafaxine	For the management of major depressive disorder (MDD), generalized anxiety disorder (GAD), social anxiety disorder (social phobia), panic disorder with or without agoraphobia, and vasomotor symptoms in women with breast cancer and in postmenopausal women.	Sibutramine	For the treatment of obesity.	14.5302	0.437931	PD-like	YES	193
DB00381 dd DB01023	Amlodipine	For the treatment of hypertension and chronic stable angina.	Felodipine	For the treatment of mild to moderate essential hypertension.	14.5302	0.437931		YES	492
DB01149 dd DB01156	Nefazodone	For the treatment of depression.	Bupropion	For the treatment of depression and as aid to smoking cessation.	14.5302	0.437931		YES	492
DB00285 dd DB00476	Venlafaxine	For the management of major depressive disorder (MDD), generalized anxiety disorder (GAD), social anxiety disorder (social phobia), panic disorder with or without agoraphobia, and vasomotor symptoms in women with breast cancer and in postmenopausal women.	Duloxetine	For the acute and maintenance treatment of major depressive disorder (MDD), as well as acute management of generalized anxiety disorder. Also used for the management of neuropathic pain associated with diabetic peripheral neuropathy, and fibromyalgia. Has been used in the management of moderate to severe stress urinary incontinence (SUI) in women.	14.5302	0.437931	PD-like	YES	492
DB00264 dd DB01001	Metoprolol	For the treatment of hypertension and angina pectoris.	Salbutamol	For symptomatic relief and prevention of bronchospasm due to bronchial asthma, chronic bronchitis, and other chronic bronchopulmonary disorders such as COPD.	14.5302	0.437931	PD-like	YES	677
DB00246 dd DB00477	Ziprasidone	For the treatment of schizophrenia and related psychotic disorders.	Chlorpromazine	For the treatment of schizophrenia, control nausea and vomiting, For relief of restlessness and apprehension before surgery, adjunct in the treatment of tetanus, control the manifestations of the manic type of manic-depressive illness.	14.5134	0.437423	PD-like	YES	491
DB00408 dd DB00734	Loxapine	For the management of the manifestations of psychotic disorders such as schizophrenia	Risperidone	For the treatment of schizophrenia in adults and in adolescents, ages 13 to 17, and for the short-term treatment of manic or mixed episodes of bipolar I disorder in children and adolescents ages 10 to 17. May also be used to manage symptoms of inappropriate behavior due to aggression and/or psychosis in patients with severe dementia.	14.5134	0.437423		YES	490
DB00334 dd DB00502	Olanzapine	For the acute and maintenance treatment of schizophrenia and related psychotic disorders, as well as acute treatment of manic or mixed episodes of bipolar 1 disorder. Intramuscular olanzapine is indicated for the rapid control of agitated patients.	Haloperidol	For the management of psychotic disorders (eg. schizophrenia) and delirium, as well as to control tics and vocal utterances of Tourette's syndrome (Gilles de la Tourette's syndrome). Also used for the treatment of severe behavioural problems in children with disrubtive behaviour disorder or ADHD (attention-deficit hyperactivity disorder). Haloperidol has been used in the prevention and control of…	14.5134	0.437423		YES	809
DB00726 dd DB00734	Trimipramine	For the treatment of depression and depression accompanied by anxiety, agitation or sleep disturbance	Risperidone	For the treatment of schizophrenia in adults and in adolescents, ages 13 to 17, and for the short-term treatment of manic or mixed episodes of bipolar I disorder in children and adolescents ages 10 to 17. May also be used to manage symptoms of inappropriate behavior due to aggression and/or psychosis in patients with severe dementia.	14.5134	0.437423	PD-like	YES	248
DB00268 dd DB00502	Ropinirole	For the treatment of the signs and symptoms of idiopathic Parkinson's disease. Also used for the treatment of restless legs syndrome.	Haloperidol	For the management of psychotic disorders (eg. schizophrenia) and delirium, as well as to control tics and vocal utterances of Tourette's syndrome (Gilles de la Tourette's syndrome). Also used for the treatment of severe behavioural problems in children with disrubtive behaviour disorder or ADHD (attention-deficit hyperactivity disorder). Haloperidol has been used in the prevention and control of…	14.5134	0.437423			311
DB00268 dd DB00726	Ropinirole	For the treatment of the signs and symptoms of idiopathic Parkinson's disease. Also used for the treatment of restless legs syndrome.	Trimipramine	For the treatment of depression and depression accompanied by anxiety, agitation or sleep disturbance	14.5134	0.437423
DB01238 dd DB05271	Aripiprazole	For the treatment of schizophrenia and related psychotic disorders.	Rotigotine Transdermal Patch	Investigated for use/treatment in neurologic disorders and parkinson's disease.	14.5134	0.437423
DB00661 dd DB00909	Verapamil	For the treatment of hypertension, angina, and cluster headache prophylaxis.	Zonisamide	For use as adjunctive treatment of partial seizures in adults with epilepsy.	14.5023	0.437087		YES
DB00335 dd DB00370	Atenolol	For the management of hypertention and long-term management of patients with angina pectoris	Mirtazapine	For the treatment of major depressive disorder.	14.5023	0.437087		YES
DB00458 dd DB01069	Imipramine	For the relief of symptoms of depression and as temporary adjunctive therapy in reducing enuresis in children aged 6 years and older. May also be used to manage panic disorders, with or without agoraphobia, as a second line agent in ADHD, management of eating disorders, for short-term management of acute depressive episodes in bipolar disorder and schizophrenia, and for symptomatic treatment of p…	Promethazine	For the treatment of allergic disorders, and nausea/vomiting.	14.4496	0.4355		YES	491
DB01001 dd DB01173	Salbutamol	For symptomatic relief and prevention of bronchospasm due to bronchial asthma, chronic bronchitis, and other chronic bronchopulmonary disorders such as COPD.	Orphenadrine	Indicated for the treatment of Parkinson's disease.	14.4496	0.4355		YES
DB00458 dd DB00604	Imipramine	For the relief of symptoms of depression and as temporary adjunctive therapy in reducing enuresis in children aged 6 years and older. May also be used to manage panic disorders, with or without agoraphobia, as a second line agent in ADHD, management of eating disorders, for short-term management of acute depressive episodes in bipolar disorder and schizophrenia, and for symptomatic treatment of p…	Cisapride	For the symptomatic treatment of adult patients with nocturnal heartburn due to gastroesophageal reflux disease.	14.4496	0.4355	PD-like
DB00679 dd DB01100	Thioridazine	For the treatment of schizophrenia and generalized anxiety disorder.	Pimozide	Used for the suppression of motor and phonic tics in patients with Tourette's Disorder who have failed to respond satisfactorily to standard treatment.	14.4496	0.4355	PD-like		492
DB00408 dd DB00656	Loxapine	For the management of the manifestations of psychotic disorders such as schizophrenia	Trazodone	For the treatment of depression.	14.4496	0.4355			203
DB00933 dd DB01233	Mesoridazine	Used in the treatment of schizophrenia, organic brain disorders, alcoholism and psychoneuroses.	Metoclopramide	For the treatment of gastroesophageal reflux disease (GERD). It is also used in treating nausea and vomiting, and to increase gastric emptying.	14.4496	0.4355			171
DB01069 dd DB01224	Promethazine	For the treatment of allergic disorders, and nausea/vomiting.	Quetiapine	For the treatment of schizophrenia and related psychotic disorders.	14.4471	0.435426		YES
DB00408 dd DB00924	Loxapine	For the management of the manifestations of psychotic disorders such as schizophrenia	Cyclobenzaprine	For use as an adjunct to rest and physical therapy for relief of muscle spasm associated with acute, painful musculoskeletal conditions.	14.4471	0.435426
DB00543 dd DB01267	Amoxapine	For the relief of symptoms of depression in patients with neurotic or reactive depressive disorders as well as endogenous and psychotic depressions. Also for depression accompanied by anxiety or agitation.	Paliperidone	For the treatment of schizophrenia.	14.4471	0.435426
DB00275 dd DB00796	Olmesartan	For the treatment of hypertension.	Candesartan	For the management of hypertension alone or in combination with other classes of antihypertensive agents. Also used as a first-line agent in the treatment of diabetic nephropathy, as well as a second-line agent in the treatment of congestive heart failure (only in those intolerant of ACE inhibitors).	14.4234	0.43471			148
DB00195 dd DB01018	Betaxolol	For the management of hypertension.	Guanfacine	For use alone or in combination with other classes of antihypertensive agents in the management of hypertension. Has also been used for the treatment of attention deficit hyperactivity disorder (ADHD) in pediatric patients.	14.3932	0.433799
DB00745 dd DB01105	Modafinil	To improve wakefulness in patients with excessive daytime sleepiness (EDS) associated with narcolepsy.	Sibutramine	For the treatment of obesity.	14.3592	0.432774		YES
DB00909 dd DB01043	Zonisamide	For use as adjunctive treatment of partial seizures in adults with epilepsy.	Memantine	For the treatment of moderate to severe dementia of the Alzheimer's type.	14.3592	0.432774		YES
DB01001 dd DB01242	Salbutamol	For symptomatic relief and prevention of bronchospasm due to bronchial asthma, chronic bronchitis, and other chronic bronchopulmonary disorders such as COPD.	Clomipramine	For the treatment of depression, obsessive compulsive disorder (OCD), panic attacks with or without agoraphobia, narcolepsy, chronic pain, and enuresis.	14.3592	0.432774	PD-like
DB00195 dd DB01136	Betaxolol	For the management of hypertension.	Carvedilol	For the treatment of mild or moderate (NYHA class II or III) heart failure of ischemic or cardiomyopathic origin.	14.3592	0.432774			398
DB01043 dd DB01182	Memantine	For the treatment of moderate to severe dementia of the Alzheimer's type.	Propafenone	Used to prolong the time to recurrence of paroxysmal atrial fibrillation/flutter (PAF) associated with disabling symptoms in patients without structural heart disease. Also used for the treatment of life-threatening documented ventricular arrhythmias, such as sustained ventricular tachycardia.	14.3592	0.432774
DB00457 dd DB00489	Prazosin	For treatment of hypertension, symptomatic benign prostatic hyperplasia, and severe congestive heart failure. May also be used alone or in combination with &beta;-blockers in the preoperative management of signs and symptoms of pheochromocytoma.	Sotalol	For the maintenance of normal sinus rhythm [delay in time to recurrence of atrial fibrillation/atrial flutter (AFIB/AFL)] in patients with symptomatic AFIB/AFL who are currently in sinus rhythm. Also for the treatment of documented life-threatening ventricular arrhythmias.	14.3489	0.432464	PD-like		486
DB00202 dd DB01238	Succinylcholine	Used in surgical procedures where a rapid onset and brief duration of muscle relaxation is needed (includes intubation, endoscopies, and ECT)	Aripiprazole	For the treatment of schizophrenia and related psychotic disorders.	14.3489	0.432464
DB00334 dd DB00458	Olanzapine	For the acute and maintenance treatment of schizophrenia and related psychotic disorders, as well as acute treatment of manic or mixed episodes of bipolar 1 disorder. Intramuscular olanzapine is indicated for the rapid control of agitated patients.	Imipramine	For the relief of symptoms of depression and as temporary adjunctive therapy in reducing enuresis in children aged 6 years and older. May also be used to manage panic disorders, with or without agoraphobia, as a second line agent in ADHD, management of eating disorders, for short-term management of acute depressive episodes in bipolar disorder and schizophrenia, and for symptomatic treatment of p…	14.3277	0.431827		YES	420
DB00540 dd DB01242	Nortriptyline	For the treatment of depression.	Clomipramine	For the treatment of depression, obsessive compulsive disorder (OCD), panic attacks with or without agoraphobia, narcolepsy, chronic pain, and enuresis.	14.3277	0.431827		YES	492
DB00458 dd DB01224	Imipramine	For the relief of symptoms of depression and as temporary adjunctive therapy in reducing enuresis in children aged 6 years and older. May also be used to manage panic disorders, with or without agoraphobia, as a second line agent in ADHD, management of eating disorders, for short-term management of acute depressive episodes in bipolar disorder and schizophrenia, and for symptomatic treatment of p…	Quetiapine	For the treatment of schizophrenia and related psychotic disorders.	14.3277	0.431827		YES	381
DB00540 dd DB01224	Nortriptyline	For the treatment of depression.	Quetiapine	For the treatment of schizophrenia and related psychotic disorders.	14.3277	0.431827		YES	301
DB00477 dd DB00933	Chlorpromazine	For the treatment of schizophrenia, control nausea and vomiting, For relief of restlessness and apprehension before surgery, adjunct in the treatment of tetanus, control the manifestations of the manic type of manic-depressive illness.	Mesoridazine	Used in the treatment of schizophrenia, organic brain disorders, alcoholism and psychoneuroses.	14.3277	0.431827	PD-like		489
DB00270 dd DB01156	Isradipine	For the management of mild to moderate essential hypertension. It may be used alone or concurrently with thiazide-type diuretics.	Bupropion	For the treatment of depression and as aid to smoking cessation.	14.2873	0.430609
DB01062 dd DB01267	Oxybutynin	For the treatment of overactive bladder.	Paliperidone	For the treatment of schizophrenia.	14.2873	0.430609
DB00268 dd DB01043	Ropinirole	For the treatment of the signs and symptoms of idiopathic Parkinson's disease. Also used for the treatment of restless legs syndrome.	Memantine	For the treatment of moderate to severe dementia of the Alzheimer's type.	14.2258	0.428755		YES	0
DB00280 dd DB00776	Disopyramide	For the treatment of documented ventricular arrhythmias, such as sustained ventricular tachycardia, ventricular pre-excitation and cardiac dysrhythmias. It is a Class Ia antiarrhythmic drug.	Oxcarbazepine	For use as monotherapy or adjunctive therapy in the treatment of partial seizures in adults with epilepsy and as adjunctive therapy in the treatment of partial seizures in children ages 4-16 with epilepsy.	14.2122	0.428346
DB00216 dd DB00960	Eletriptan	For the acute treatment of migraine with or without aura in adults.	Pindolol	For the management of hypertension, edema, ventricular tachycardias, and atrial fibrillation.	14.2122	0.428346
DB00450 dd DB05271	Droperidol	Droperidol is ssed to produce tranquilization and to reduce the incidence of nausea and vomiting in surgical and diagnostic procedures.	Rotigotine Transdermal Patch	Investigated for use/treatment in neurologic disorders and parkinson's disease.	14.1764	0.427267
DB01242 dd DB01618	Clomipramine	For the treatment of depression, obsessive compulsive disorder (OCD), panic attacks with or without agoraphobia, narcolepsy, chronic pain, and enuresis.	Molindone	Molindone is used for the management of the manifestations of psychotic disorders.	14.1717	0.427125
DB00344 dd DB00458	Protriptyline	For the treatment of depression and obsessive-compulsive disorders.	Imipramine	For the relief of symptoms of depression and as temporary adjunctive therapy in reducing enuresis in children aged 6 years and older. May also be used to manage panic disorders, with or without agoraphobia, as a second line agent in ADHD, management of eating disorders, for short-term management of acute depressive episodes in bipolar disorder and schizophrenia, and for symptomatic treatment of p…	14.1385	0.426124			492
DB00344 dd DB01151	Protriptyline	For the treatment of depression and obsessive-compulsive disorders.	Desipramine	For relief of symptoms in various depressive syndromes, especially endogenous depression. It has also been used to manage chronic peripheral neuropathic pain, as a second line agent for the management of anxiety disorders (e.g. panic disorder, generalized anxiety disorder), and as a second or third line agent in the ADHD management.	14.1385	0.426124			492
DB00422 dd DB00937	Methylphenidate	For use as an integral part of a total treatment program which typically includes other remedial measures (psychological, educational, social) for a stabilizing effect in children with a behavioral syndrome characterized by the following group of developmentally inappropriate symptoms: moderate-to-severe distractibility, short attention span, hyperactivity, emotional lability, and impulsivity.	Diethylpropion	Used in the management of exogenous obesity as a short-term adjunct (a few weeks) in a regimen of weight reduction based on caloric restriction.	14.138	0.426109			433
DB00476 dd DB00937	Duloxetine	For the acute and maintenance treatment of major depressive disorder (MDD), as well as acute management of generalized anxiety disorder. Also used for the management of neuropathic pain associated with diabetic peripheral neuropathy, and fibromyalgia. Has been used in the management of moderate to severe stress urinary incontinence (SUI) in women.	Diethylpropion	Used in the management of exogenous obesity as a short-term adjunct (a few weeks) in a regimen of weight reduction based on caloric restriction.	14.138	0.426109
DB00937 dd DB06701	Diethylpropion	Used in the management of exogenous obesity as a short-term adjunct (a few weeks) in a regimen of weight reduction based on caloric restriction.	Dexmethylphenidate	Dexmethylphenidate is used as a treatment for ADHD, ideally in conjunction with psychological, educational, behavioral or other forms of treatment.	14.138	0.426109			433
DB00850 dd DB01100	Perphenazine	For use in the management of the manifestations of psychotic disorders and for the control of severe nausea and vomiting in adults.	Pimozide	Used for the suppression of motor and phonic tics in patients with Tourette's Disorder who have failed to respond satisfactorily to standard treatment.	14.138	0.426109			486
DB00307 dd DB01067	Bexarotene	Used orally for the treatment of skin manifestations of cutaneous T-cell lymphoma (CTCL) in patients who are refractory to at least one prior systemic therapy. Also used topically for the treatment of skin lesions in early (stage IA and IB) CTCL in patients who experience refractory or persistent disease with the use of other therapies or are intolerant of other therapies.	Glipizide	For use as an adjunct to diet for the control of hyperglycemia and its associated symptomatology in patients with non-insulin-dependent diabetes mellitus (NIDDM; type II), formerly known as maturity-onset diabetes, after an adequate trial of dietary therapy has proved unsatisfactory.	14.138	0.426109
DB00216 dd DB00924	Eletriptan	For the acute treatment of migraine with or without aura in adults.	Cyclobenzaprine	For use as an adjunct to rest and physical therapy for relief of muscle spasm associated with acute, painful musculoskeletal conditions.	14.1315	0.425912		YES
DB00246 dd DB00726	Ziprasidone	For the treatment of schizophrenia and related psychotic disorders.	Trimipramine	For the treatment of depression and depression accompanied by anxiety, agitation or sleep disturbance	14.1315	0.425912	PD-like
DB00726 dd DB01621	Trimipramine	For the treatment of depression and depression accompanied by anxiety, agitation or sleep disturbance	Pipotiazine	For the maintenance treatment of chronic non-agitated schizophrenic patients.	14.1315	0.425912
DB01267 dd DB01621	Paliperidone	For the treatment of schizophrenia.	Pipotiazine	For the maintenance treatment of chronic non-agitated schizophrenic patients.	14.1315	0.425912
DB01069 dd DB01100	Promethazine	For the treatment of allergic disorders, and nausea/vomiting.	Pimozide	Used for the suppression of motor and phonic tics in patients with Tourette's Disorder who have failed to respond satisfactorily to standard treatment.	14.0889	0.424629			476
DB00244 dd DB00509	Mesalazine	For the treatment of active ulcerative proctitis.	Dextrothyroxine	Used to lower high cholesterol levels in the blood.	14.0403	0.423164
DB00268 dd DB00934	Ropinirole	For the treatment of the signs and symptoms of idiopathic Parkinson's disease. Also used for the treatment of restless legs syndrome.	Maprotiline	For treatment of depression, including the depressed phase of bipolar depression, psychotic depression, and involutional melancholia, and may also be helpful in treating certain patients suffering severe depressive neurosis.	13.9902	0.421653
DB00246 dd DB00623	Ziprasidone	For the treatment of schizophrenia and related psychotic disorders.	Fluphenazine	For management of manifestations of psychotic disorders.	13.957	0.420654		YES	482
DB00472 dd DB00540	Fluoxetine	For the treatment of depression, obsessive compulsive disorder, and bulimia nervosa.	Nortriptyline	For the treatment of depression.	13.957	0.420654	PK	YES	492
DB00472 dd DB00933	Fluoxetine	For the treatment of depression, obsessive compulsive disorder, and bulimia nervosa.	Mesoridazine	Used in the treatment of schizophrenia, organic brain disorders, alcoholism and psychoneuroses.	13.957	0.420654	PD-like
DB00623 dd DB00679	Fluphenazine	For management of manifestations of psychotic disorders.	Thioridazine	For the treatment of schizophrenia and generalized anxiety disorder.	13.957	0.420654			492
DB00363 dd DB00543	Clozapine	For use in patients with treatment-resistant schizophrenia.	Amoxapine	For the relief of symptoms of depression in patients with neurotic or reactive depressive disorders as well as endogenous and psychotic depressions. Also for depression accompanied by anxiety or agitation.	13.957	0.420654			474
DB00191 dd DB00937	Phentermine	For the treatment and management of obesity.	Diethylpropion	Used in the management of exogenous obesity as a short-term adjunct (a few weeks) in a regimen of weight reduction based on caloric restriction.	13.9341	0.419963			491
DB00458 dd DB00502	Imipramine	For the relief of symptoms of depression and as temporary adjunctive therapy in reducing enuresis in children aged 6 years and older. May also be used to manage panic disorders, with or without agoraphobia, as a second line agent in ADHD, management of eating disorders, for short-term management of acute depressive episodes in bipolar disorder and schizophrenia, and for symptomatic treatment of p…	Haloperidol	For the management of psychotic disorders (eg. schizophrenia) and delirium, as well as to control tics and vocal utterances of Tourette's syndrome (Gilles de la Tourette's syndrome). Also used for the treatment of severe behavioural problems in children with disrubtive behaviour disorder or ADHD (attention-deficit hyperactivity disorder). Haloperidol has been used in the prevention and control of…	13.867	0.41794		YES	492
DB00321 dd DB01069	Amitriptyline	For the treatment of anxiety, bipolar disorders, and depression.	Promethazine	For the treatment of allergic disorders, and nausea/vomiting.	13.867	0.41794		YES	486
DB00543 dd DB00933	Amoxapine	For the relief of symptoms of depression in patients with neurotic or reactive depressive disorders as well as endogenous and psychotic depressions. Also for depression accompanied by anxiety or agitation.	Mesoridazine	Used in the treatment of schizophrenia, organic brain disorders, alcoholism and psychoneuroses.	13.8521	0.417493
DB00623 dd DB00915	Fluphenazine	For management of manifestations of psychotic disorders.	Amantadine	For the chemoprophylaxis, prophylaxis, and treatment of signs and symptoms of infection caused by various strains of influenza A virus. Also for the treatment of parkinsonism and drug-induced extrapyramidal reactions.	13.8521	0.417493			387
DB00490 dd DB00623	Buspirone	For the management of anxiety disorders or the short-term relief of the symptoms of anxiety, and also as an augmention of SSRI-treatment against depression.	Fluphenazine	For management of manifestations of psychotic disorders.	13.8521	0.417493
DB00334 dd DB00924	Olanzapine	For the acute and maintenance treatment of schizophrenia and related psychotic disorders, as well as acute treatment of manic or mixed episodes of bipolar 1 disorder. Intramuscular olanzapine is indicated for the rapid control of agitated patients.	Cyclobenzaprine	For use as an adjunct to rest and physical therapy for relief of muscle spasm associated with acute, painful musculoskeletal conditions.	13.825	0.416675		YES
DB00656 dd DB01149	Trazodone	For the treatment of depression.	Nefazodone	For the treatment of depression.	13.825	0.416675	PK	YES	492
DB00540 dd DB01149	Nortriptyline	For the treatment of depression.	Nefazodone	For the treatment of depression.	13.825	0.416675		YES	317
DB00924 dd DB01224	Cyclobenzaprine	For use as an adjunct to rest and physical therapy for relief of muscle spasm associated with acute, painful musculoskeletal conditions.	Quetiapine	For the treatment of schizophrenia and related psychotic disorders.	13.825	0.416675		YES
DB00656 dd DB01242	Trazodone	For the treatment of depression.	Clomipramine	For the treatment of depression, obsessive compulsive disorder (OCD), panic attacks with or without agoraphobia, narcolepsy, chronic pain, and enuresis.	13.825	0.416675	PD-like		491
DB00408 dd DB00850	Loxapine	For the management of the manifestations of psychotic disorders such as schizophrenia	Perphenazine	For use in the management of the manifestations of psychotic disorders and for the control of severe nausea and vomiting in adults.	13.825	0.416675			406
DB00604 dd DB01238	Cisapride	For the symptomatic treatment of adult patients with nocturnal heartburn due to gastroesophageal reflux disease.	Aripiprazole	For the treatment of schizophrenia and related psychotic disorders.	13.825	0.416675
DB00543 dd DB00850	Amoxapine	For the relief of symptoms of depression in patients with neurotic or reactive depressive disorders as well as endogenous and psychotic depressions. Also for depression accompanied by anxiety or agitation.	Perphenazine	For use in the management of the manifestations of psychotic disorders and for the control of severe nausea and vomiting in adults.	13.825	0.416675			378
DB00334 dd DB01151	Olanzapine	For the acute and maintenance treatment of schizophrenia and related psychotic disorders, as well as acute treatment of manic or mixed episodes of bipolar 1 disorder. Intramuscular olanzapine is indicated for the rapid control of agitated patients.	Desipramine	For relief of symptoms in various depressive syndromes, especially endogenous depression. It has also been used to manage chronic peripheral neuropathic pain, as a second line agent for the management of anxiety disorders (e.g. panic disorder, generalized anxiety disorder), and as a second or third line agent in the ADHD management.	13.8174	0.416447		YES	306
DB00370 dd DB00656	Mirtazapine	For the treatment of major depressive disorder.	Trazodone	For the treatment of depression.	13.8174	0.416447	PD-like	YES	491
DB00472 dd DB00679	Fluoxetine	For the treatment of depression, obsessive compulsive disorder, and bulimia nervosa.	Thioridazine	For the treatment of schizophrenia and generalized anxiety disorder.	13.8174	0.416447	PD-like		476
DB00571 dd DB00983	Propranolol	For the prophylaxis of migraine.	Formoterol	For use as long-term maintenance treatment of asthma in patients 6 years of age and older with reversible obstructive airways disease, including patients with symptoms of nocturnal asthma, who are using optimal corticosteroid treatment and experiencing regular or frequent breakthrough symptoms requiring use of a short-acting bronchodilator. Not indicated for asthma that can be successfully manage…	13.8174	0.416447	PD-like
DB00679 dd DB00850	Thioridazine	For the treatment of schizophrenia and generalized anxiety disorder.	Perphenazine	For use in the management of the manifestations of psychotic disorders and for the control of severe nausea and vomiting in adults.	13.8174	0.416447			791
DB00252 dd DB00435	Phenytoin	For the control of generalized tonic-clonic (grand mal) and complex partial (psychomotor, temporal lobe) seizures and prevention and treatment of seizures occurring during or following neurosurgery.	Nitric Oxide	For the treatment of term and near-term (&gt;34 weeks) neonates with hypoxic respiratory failure	13.8174	0.416447
DB00754 dd DB01020	Ethotoin	For the control of tonic-clonic (grand mal) and complex partial (psychomotor) seizures.	Isosorbide Mononitrate	For the prevention of angina pectoris due to coronary artery disease and the treatment of acute and chronic angina pectoris, hypertension, and myocardial infarction.	13.8174	0.416447
DB00215 dd DB00285	Citalopram	For the treatment of depression.	Venlafaxine	For the management of major depressive disorder (MDD), generalized anxiety disorder (GAD), social anxiety disorder (social phobia), panic disorder with or without agoraphobia, and vasomotor symptoms in women with breast cancer and in postmenopausal women.	13.8074	0.416145	PD-like	YES	492
DB00933 dd DB01069	Mesoridazine	Used in the treatment of schizophrenia, organic brain disorders, alcoholism and psychoneuroses.	Promethazine	For the treatment of allergic disorders, and nausea/vomiting.	13.7691	0.414991
DB00726 dd DB01233	Trimipramine	For the treatment of depression and depression accompanied by anxiety, agitation or sleep disturbance	Metoclopramide	For the treatment of gastroesophageal reflux disease (GERD). It is also used in treating nausea and vomiting, and to increase gastric emptying.	13.7655	0.414882		YES
DB00264 dd DB01291	Metoprolol	For the treatment of hypertension and angina pectoris.	Pirbuterol	For the prevention and reversal of bronchospasm in patients 12 years of age and older with reversible bronchospasm including asthma.	13.7655	0.414882	PD-like	YES
DB00960 dd DB01291	Pindolol	For the management of hypertension, edema, ventricular tachycardias, and atrial fibrillation.	Pirbuterol	For the prevention and reversal of bronchospasm in patients 12 years of age and older with reversible bronchospasm including asthma.	13.7655	0.414882	PD-like
DB00264 dd DB04861	Metoprolol	For the treatment of hypertension and angina pectoris.	Nebivolol	For the treatment of essential hypertension.	13.7655	0.414882			491
DB00590 dd DB01218	Doxazosin	For treatment and management of mild to moderate hypertension and urinary obstruction symptoms caused by BPH.	Halofantrine	For treatment of Severe malaria	13.7655	0.414882
DB01069 dd DB01621	Promethazine	For the treatment of allergic disorders, and nausea/vomiting.	Pipotiazine	For the maintenance treatment of chronic non-agitated schizophrenic patients.	13.7592	0.414691
DB00187 dd DB01224	Esmolol	For the rapid control of ventricular rate in patients with atrial fibrillation or atrial flutter in perioperative, postoperative, or other emergent circumstances where short term control of ventricular rate with a short-acting agent is desirable. Also used in noncompensatory sinus tachycardia where the rapid heart rate requires specific intervention.	Quetiapine	For the treatment of schizophrenia and related psychotic disorders.	13.6568	0.411605
DB00540 dd DB00960	Nortriptyline	For the treatment of depression.	Pindolol	For the management of hypertension, edema, ventricular tachycardias, and atrial fibrillation.	13.6568	0.411605
DB00604 dd DB00751	Cisapride	For the symptomatic treatment of adult patients with nocturnal heartburn due to gastroesophageal reflux disease.	Epinastine	For the prevention of itching associated with allergic conjunctivitis.	13.6469	0.411306
DB00246 dd DB00915	Ziprasidone	For the treatment of schizophrenia and related psychotic disorders.	Amantadine	For the chemoprophylaxis, prophylaxis, and treatment of signs and symptoms of infection caused by various strains of influenza A virus. Also for the treatment of parkinsonism and drug-induced extrapyramidal reactions.	13.6221	0.41056	PD-like	YES	203
DB00334 dd DB01062	Olanzapine	For the acute and maintenance treatment of schizophrenia and related psychotic disorders, as well as acute treatment of manic or mixed episodes of bipolar 1 disorder. Intramuscular olanzapine is indicated for the rapid control of agitated patients.	Oxybutynin	For the treatment of overactive bladder.	13.6015	0.40994		YES
DB00363 dd DB00590	Clozapine	For use in patients with treatment-resistant schizophrenia.	Doxazosin	For treatment and management of mild to moderate hypertension and urinary obstruction symptoms caused by BPH.	13.6015	0.40994		YES
DB00669 dd DB00998	Sumatriptan	For the treatment of migraine attacks with or without aura.	Frovatriptan	For the acute treatment of migraine attacks with or without aura in adults.	13.6015	0.40994		YES	491
DB00264 dd DB00871	Metoprolol	For the treatment of hypertension and angina pectoris.	Terbutaline	For the prevention and reversal of bronchospasm in patients 12 years of age and older with reversible, obstructive airway disease, as well as symptomatic management of reversible bronchospasm associated with bronchitis and emphysema. Also used acute IV and sub-Q therapy in selected women to inhibit uterine contractions in preterm labor (tocolysis) and prolong gestation when beneficial.	13.6015	0.40994	PD-like		492
DB00612 dd DB00871	Bisoprolol	For the management of hypertension and prophylactic treatment of angina pectoris and heart failure.	Terbutaline	For the prevention and reversal of bronchospasm in patients 12 years of age and older with reversible, obstructive airway disease, as well as symptomatic management of reversible bronchospasm associated with bronchitis and emphysema. Also used acute IV and sub-Q therapy in selected women to inhibit uterine contractions in preterm labor (tocolysis) and prolong gestation when beneficial.	13.6015	0.40994	PD-like		437
DB00252 dd DB01020	Phenytoin	For the control of generalized tonic-clonic (grand mal) and complex partial (psychomotor, temporal lobe) seizures and prevention and treatment of seizures occurring during or following neurosurgery.	Isosorbide Mononitrate	For the prevention of angina pectoris due to coronary artery disease and the treatment of acute and chronic angina pectoris, hypertension, and myocardial infarction.	13.6015	0.40994
DB00952 dd DB01224	Naratriptan	For the acute treatment of migraine attacks with or without aura in adults.	Quetiapine	For the treatment of schizophrenia and related psychotic disorders.	13.6015	0.40994
DB00480 dd DB00740	Lenalidomide	For the treatment of patients with transfusion-dependent anemia due to low- or intermediate- risk myelodysplastic syndromes associated with a deletion 5q cytogenetic abnormality with or without additional cytogenetic abnormalities.	Riluzole	For the treatment of amyotrophic lateral sclerosis (ALS, Lou Gehrig's Disease)	13.5935	0.409699
DB00726 dd DB01238	Trimipramine	For the treatment of depression and depression accompanied by anxiety, agitation or sleep disturbance	Aripiprazole	For the treatment of schizophrenia and related psychotic disorders.	13.5605	0.408703		YES
DB00477 dd DB00679	Chlorpromazine	For the treatment of schizophrenia, control nausea and vomiting, For relief of restlessness and apprehension before surgery, adjunct in the treatment of tetanus, control the manifestations of the manic type of manic-depressive illness.	Thioridazine	For the treatment of schizophrenia and generalized anxiety disorder.	13.5605	0.408703	PD-like		492
DB01224 dd DB01621	Quetiapine	For the treatment of schizophrenia and related psychotic disorders.	Pipotiazine	For the maintenance treatment of chronic non-agitated schizophrenic patients.	13.5605	0.408703
DB00264 dd DB00571	Metoprolol	For the treatment of hypertension and angina pectoris.	Propranolol	For the prophylaxis of migraine.	13.5282	0.407728		YES	605
DB00187 dd DB00268	Esmolol	For the rapid control of ventricular rate in patients with atrial fibrillation or atrial flutter in perioperative, postoperative, or other emergent circumstances where short term control of ventricular rate with a short-acting agent is desirable. Also used in noncompensatory sinus tachycardia where the rapid heart rate requires specific intervention.	Ropinirole	For the treatment of the signs and symptoms of idiopathic Parkinson's disease. Also used for the treatment of restless legs syndrome.	13.5282	0.407728
DB00195 dd DB00571	Betaxolol	For the management of hypertension.	Propranolol	For the prophylaxis of migraine.	13.5282	0.407728			492
DB00571 dd DB01193	Propranolol	For the prophylaxis of migraine.	Acebutolol	For the management of hypertension and ventricular premature beats in adults.	13.5282	0.407728			492
DB00195 dd DB00960	Betaxolol	For the management of hypertension.	Pindolol	For the management of hypertension, edema, ventricular tachycardias, and atrial fibrillation.	13.5282	0.407728			491
DB00435 dd DB00776	Nitric Oxide	For the treatment of term and near-term (&gt;34 weeks) neonates with hypoxic respiratory failure	Oxcarbazepine	For use as monotherapy or adjunctive therapy in the treatment of partial seizures in adults with epilepsy and as adjunctive therapy in the treatment of partial seizures in children ages 4-16 with epilepsy.	13.5171	0.407394
DB00280 dd DB00575	Disopyramide	For the treatment of documented ventricular arrhythmias, such as sustained ventricular tachycardia, ventricular pre-excitation and cardiac dysrhythmias. It is a Class Ia antiarrhythmic drug.	Clonidine	May be used as an adjunct in the treatment of hypertension, as an epidural infusion as an adjunct treatment in the management of severe cancer pain that is not relieved by opiate analgesics alone, for differential diagnosis of pheochromocytoma in hypertensive patients, prophylaxis of vascular migraine headaches, treatment of severe dysmenorrhea, management of vasomotor symptoms associated with me…	13.4936	0.406687
DB00726 dd DB01069	Trimipramine	For the treatment of depression and depression accompanied by anxiety, agitation or sleep disturbance	Promethazine	For the treatment of allergic disorders, and nausea/vomiting.	13.4705	0.405991	PD-like		259
DB00334 dd DB00850	Olanzapine	For the acute and maintenance treatment of schizophrenia and related psychotic disorders, as well as acute treatment of manic or mixed episodes of bipolar 1 disorder. Intramuscular olanzapine is indicated for the rapid control of agitated patients.	Perphenazine	For use in the management of the manifestations of psychotic disorders and for the control of severe nausea and vomiting in adults.	13.4336	0.404879		YES	491
DB00458 dd DB00924	Imipramine	For the relief of symptoms of depression and as temporary adjunctive therapy in reducing enuresis in children aged 6 years and older. May also be used to manage panic disorders, with or without agoraphobia, as a second line agent in ADHD, management of eating disorders, for short-term management of acute depressive episodes in bipolar disorder and schizophrenia, and for symptomatic treatment of p…	Cyclobenzaprine	For use as an adjunct to rest and physical therapy for relief of muscle spasm associated with acute, painful musculoskeletal conditions.	13.4336	0.404879		YES	453
DB00334 dd DB00656	Olanzapine	For the acute and maintenance treatment of schizophrenia and related psychotic disorders, as well as acute treatment of manic or mixed episodes of bipolar 1 disorder. Intramuscular olanzapine is indicated for the rapid control of agitated patients.	Trazodone	For the treatment of depression.	13.4336	0.404879		YES	424
DB00321 dd DB00924	Amitriptyline	For the treatment of anxiety, bipolar disorders, and depression.	Cyclobenzaprine	For use as an adjunct to rest and physical therapy for relief of muscle spasm associated with acute, painful musculoskeletal conditions.	13.4336	0.404879		YES	490
DB00472 dd DB00477	Fluoxetine	For the treatment of depression, obsessive compulsive disorder, and bulimia nervosa.	Chlorpromazine	For the treatment of schizophrenia, control nausea and vomiting, For relief of restlessness and apprehension before surgery, adjunct in the treatment of tetanus, control the manifestations of the manic type of manic-depressive illness.	13.4336	0.404879		YES	466
DB00850 dd DB01238	Perphenazine	For use in the management of the manifestations of psychotic disorders and for the control of severe nausea and vomiting in adults.	Aripiprazole	For the treatment of schizophrenia and related psychotic disorders.	13.4336	0.404879		YES	476
DB00924 dd DB01151	Cyclobenzaprine	For use as an adjunct to rest and physical therapy for relief of muscle spasm associated with acute, painful musculoskeletal conditions.	Desipramine	For relief of symptoms in various depressive syndromes, especially endogenous depression. It has also been used to manage chronic peripheral neuropathic pain, as a second line agent for the management of anxiety disorders (e.g. panic disorder, generalized anxiety disorder), and as a second or third line agent in the ADHD management.	13.4336	0.404879			318
DB00604 dd DB00734	Cisapride	For the symptomatic treatment of adult patients with nocturnal heartburn due to gastroesophageal reflux disease.	Risperidone	For the treatment of schizophrenia in adults and in adolescents, ages 13 to 17, and for the short-term treatment of manic or mixed episodes of bipolar I disorder in children and adolescents ages 10 to 17. May also be used to manage symptoms of inappropriate behavior due to aggression and/or psychosis in patients with severe dementia.	13.4336	0.404879
DB00268 dd DB01151	Ropinirole	For the treatment of the signs and symptoms of idiopathic Parkinson's disease. Also used for the treatment of restless legs syndrome.	Desipramine	For relief of symptoms in various depressive syndromes, especially endogenous depression. It has also been used to manage chronic peripheral neuropathic pain, as a second line agent for the management of anxiety disorders (e.g. panic disorder, generalized anxiety disorder), and as a second or third line agent in the ADHD management.	13.4336	0.404879
DB00726 dd DB00924	Trimipramine	For the treatment of depression and depression accompanied by anxiety, agitation or sleep disturbance	Cyclobenzaprine	For use as an adjunct to rest and physical therapy for relief of muscle spasm associated with acute, painful musculoskeletal conditions.	13.4336	0.404879			137
DB00215 dd DB00334	Citalopram	For the treatment of depression.	Olanzapine	For the acute and maintenance treatment of schizophrenia and related psychotic disorders, as well as acute treatment of manic or mixed episodes of bipolar 1 disorder. Intramuscular olanzapine is indicated for the rapid control of agitated patients.	13.4174	0.404389		YES	485
DB00215 dd DB00246	Citalopram	For the treatment of depression.	Ziprasidone	For the treatment of schizophrenia and related psychotic disorders.	13.4174	0.404389	PD-like	YES	455
DB00215 dd DB01224	Citalopram	For the treatment of depression.	Quetiapine	For the treatment of schizophrenia and related psychotic disorders.	13.4174	0.404389		YES	484
DB00215 dd DB00734	Citalopram	For the treatment of depression.	Risperidone	For the treatment of schizophrenia in adults and in adolescents, ages 13 to 17, and for the short-term treatment of manic or mixed episodes of bipolar I disorder in children and adolescents ages 10 to 17. May also be used to manage symptoms of inappropriate behavior due to aggression and/or psychosis in patients with severe dementia.	13.4174	0.404389		YES	491
DB00215 dd DB00268	Citalopram	For the treatment of depression.	Ropinirole	For the treatment of the signs and symptoms of idiopathic Parkinson's disease. Also used for the treatment of restless legs syndrome.	13.4174	0.404389		YES
DB00215 dd DB01238	Citalopram	For the treatment of depression.	Aripiprazole	For the treatment of schizophrenia and related psychotic disorders.	13.4174	0.404389		YES	467
DB00334 dd DB00382	Olanzapine	For the acute and maintenance treatment of schizophrenia and related psychotic disorders, as well as acute treatment of manic or mixed episodes of bipolar 1 disorder. Intramuscular olanzapine is indicated for the rapid control of agitated patients.	Tacrine	For the palliative treatment of mild to moderate dementia of the Alzheimer's type.	13.4174	0.404389	PD-like
DB00382 dd DB00734	Tacrine	For the palliative treatment of mild to moderate dementia of the Alzheimer's type.	Risperidone	For the treatment of schizophrenia in adults and in adolescents, ages 13 to 17, and for the short-term treatment of manic or mixed episodes of bipolar I disorder in children and adolescents ages 10 to 17. May also be used to manage symptoms of inappropriate behavior due to aggression and/or psychosis in patients with severe dementia.	13.4174	0.404389	PD-like
DB00382 dd DB01238	Tacrine	For the palliative treatment of mild to moderate dementia of the Alzheimer's type.	Aripiprazole	For the treatment of schizophrenia and related psychotic disorders.	13.4174	0.404389	PD-like
DB00268 dd DB00275	Ropinirole	For the treatment of the signs and symptoms of idiopathic Parkinson's disease. Also used for the treatment of restless legs syndrome.	Olmesartan	For the treatment of hypertension.	13.4005	0.403882
DB00335 dd DB00458	Atenolol	For the management of hypertention and long-term management of patients with angina pectoris	Imipramine	For the relief of symptoms of depression and as temporary adjunctive therapy in reducing enuresis in children aged 6 years and older. May also be used to manage panic disorders, with or without agoraphobia, as a second line agent in ADHD, management of eating disorders, for short-term management of acute depressive episodes in bipolar disorder and schizophrenia, and for symptomatic treatment of p…	13.2937	0.400663		YES
DB00370 dd DB00575	Mirtazapine	For the treatment of major depressive disorder.	Clonidine	May be used as an adjunct in the treatment of hypertension, as an epidural infusion as an adjunct treatment in the management of severe cancer pain that is not relieved by opiate analgesics alone, for differential diagnosis of pheochromocytoma in hypertensive patients, prophylaxis of vascular migraine headaches, treatment of severe dysmenorrhea, management of vasomotor symptoms associated with me…	13.2937	0.400663	PD-like	YES	439
DB00203 dd DB00489	Sildenafil	For the treatment of erectile dysfunction and to relieve symptoms of pulmonary arterial hypertension (PAH).	Sotalol	For the maintenance of normal sinus rhythm [delay in time to recurrence of atrial fibrillation/atrial flutter (AFIB/AFL)] in patients with symptomatic AFIB/AFL who are currently in sinus rhythm. Also for the treatment of documented life-threatening ventricular arrhythmias.	13.2937	0.400663		YES
DB00280 dd DB00335	Disopyramide	For the treatment of documented ventricular arrhythmias, such as sustained ventricular tachycardia, ventricular pre-excitation and cardiac dysrhythmias. It is a Class Ia antiarrhythmic drug.	Atenolol	For the management of hypertention and long-term management of patients with angina pectoris	13.2937	0.400663	PD-like		468
DB00434 dd DB00656	Cyproheptadine	For treatment of perennial and seasonal allergic rhinitis, vasomotor rhinitis, allergic conjunctivitis due to inhalant allergens and foods, mild uncomplicated allergic skin manifestations of urticaria and angioedema, amelioration of allergic reactions to blood or plasma, cold urticaria, dermatographism, and as therapy for anaphylactic reactions adjunctive to epinephrine.	Trazodone	For the treatment of depression.	13.278	0.400189			477
DB00679 dd DB01149	Thioridazine	For the treatment of schizophrenia and generalized anxiety disorder.	Nefazodone	For the treatment of depression.	13.278	0.400189
DB00933 dd DB01618	Mesoridazine	Used in the treatment of schizophrenia, organic brain disorders, alcoholism and psychoneuroses.	Molindone	Molindone is used for the management of the manifestations of psychotic disorders.	13.2592	0.399621			309
DB00145 dd DB01043	Glycine	Supplemental glycine may have antispastic activity. Very early findings suggest it may also have antipsychotic activity as well as antioxidant and anti-inflammatory activities.	Memantine	For the treatment of moderate to severe dementia of the Alzheimer's type.	13.2592	0.399621
DB00186 dd DB01236	Lorazepam	For the management of anxiety disorders, and for treatment of status epilepticus.	Sevoflurane	Used for induction and maintenance of general anesthesia in adult and pediatric patients for inpatient and outpatient surgery.	13.2551	0.399499		YES
DB00404 dd DB00897	Alprazolam	For the management of anxiety disorder or the short-term relief of symptoms of anxiety and for the treatment of panic disorder, with or without agoraphobia.	Triazolam	For the short-term treatment of insomnia.	13.1782	0.39718		YES	492
DB00204 dd DB01182	Dofetilide	For the maintenance of normal sinus rhythm (delay in time to recurrence of atrial fibrillation/atrial flutter [AF/AFl]) in patients with atrial fibrillation/atrial flutter of greater than one week duration who have been converted to normal sinus rhythm	Propafenone	Used to prolong the time to recurrence of paroxysmal atrial fibrillation/flutter (PAF) associated with disabling symptoms in patients without structural heart disease. Also used for the treatment of life-threatening documented ventricular arrhythmias, such as sustained ventricular tachycardia.	13.1782	0.39718			486
DB00433 dd DB05271	Prochlorperazine	For the symptomatic management of psychotic disorders, short term management of nonpsychotic anxiety in patients with generalized anxiety disorder, and for the control of severe nausea and vomiting of various causes.	Rotigotine Transdermal Patch	Investigated for use/treatment in neurologic disorders and parkinson's disease.	13.1741	0.397056
DB00307 dd DB01132	Bexarotene	Used orally for the treatment of skin manifestations of cutaneous T-cell lymphoma (CTCL) in patients who are refractory to at least one prior systemic therapy. Also used topically for the treatment of skin lesions in early (stage IA and IB) CTCL in patients who experience refractory or persistent disease with the use of other therapies or are intolerant of other therapies.	Pioglitazone	Treatment of Type II diabetes mellitus	13.1741	0.397056
DB00661 dd DB01128	Verapamil	For the treatment of hypertension, angina, and cluster headache prophylaxis.	Bicalutamide	For treatment (together with surgery or LHRH analogue) of advanced prostatic cancer.	13.1595	0.396616
DB00408 dd DB00434	Loxapine	For the management of the manifestations of psychotic disorders such as schizophrenia	Cyproheptadine	For treatment of perennial and seasonal allergic rhinitis, vasomotor rhinitis, allergic conjunctivitis due to inhalant allergens and foods, mild uncomplicated allergic skin manifestations of urticaria and angioedema, amelioration of allergic reactions to blood or plasma, cold urticaria, dermatographism, and as therapy for anaphylactic reactions adjunctive to epinephrine.	13.1338	0.395842			161
DB00434 dd DB00502	Cyproheptadine	For treatment of perennial and seasonal allergic rhinitis, vasomotor rhinitis, allergic conjunctivitis due to inhalant allergens and foods, mild uncomplicated allergic skin manifestations of urticaria and angioedema, amelioration of allergic reactions to blood or plasma, cold urticaria, dermatographism, and as therapy for anaphylactic reactions adjunctive to epinephrine.	Haloperidol	For the management of psychotic disorders (eg. schizophrenia) and delirium, as well as to control tics and vocal utterances of Tourette's syndrome (Gilles de la Tourette's syndrome). Also used for the treatment of severe behavioural problems in children with disrubtive behaviour disorder or ADHD (attention-deficit hyperactivity disorder). Haloperidol has been used in the prevention and control of…	13.1338	0.395842			492
DB00408 dd DB00604	Loxapine	For the management of the manifestations of psychotic disorders such as schizophrenia	Cisapride	For the symptomatic treatment of adult patients with nocturnal heartburn due to gastroesophageal reflux disease.	13.1338	0.395842
DB00187 dd DB00454	Esmolol	For the rapid control of ventricular rate in patients with atrial fibrillation or atrial flutter in perioperative, postoperative, or other emergent circumstances where short term control of ventricular rate with a short-acting agent is desirable. Also used in noncompensatory sinus tachycardia where the rapid heart rate requires specific intervention.	Meperidine	Used to control moderate to severe pain.	13.1338	0.395842
DB00216 dd DB00268	Eletriptan	For the acute treatment of migraine with or without aura in adults.	Ropinirole	For the treatment of the signs and symptoms of idiopathic Parkinson's disease. Also used for the treatment of restless legs syndrome.	13.0526	0.393396		YES
DB00678 dd DB01242	Losartan	For the treatment of hypertension.	Clomipramine	For the treatment of depression, obsessive compulsive disorder (OCD), panic attacks with or without agoraphobia, narcolepsy, chronic pain, and enuresis.	13.0296	0.392702		YES
DB00195 dd DB01120	Betaxolol	For the management of hypertension.	Gliclazide	For the treatment of diabetes mellitus	13.0296	0.392702	PD-like
DB00195 dd DB01173	Betaxolol	For the management of hypertension.	Orphenadrine	Indicated for the treatment of Parkinson's disease.	13.0265	0.39261
DB00472 dd DB00996	Fluoxetine	For the treatment of depression, obsessive compulsive disorder, and bulimia nervosa.	Gabapentin	For the management of postherpetic neuralgia in adults and as adjunctive therapy in the treatment of partial seizures with and without secondary generalization in patients over 12 years of age with epilepsy.	13.0151	0.392265		YES	439
DB00740 dd DB01224	Riluzole	For the treatment of amyotrophic lateral sclerosis (ALS, Lou Gehrig's Disease)	Quetiapine	For the treatment of schizophrenia and related psychotic disorders.	13.0151	0.392265
DB00210 dd DB00307	Adapalene	For the topical treatment of comedo, papular and pustular acne (acne vulgaris) of the face, chest or back.	Bexarotene	Used orally for the treatment of skin manifestations of cutaneous T-cell lymphoma (CTCL) in patients who are refractory to at least one prior systemic therapy. Also used topically for the treatment of skin lesions in early (stage IA and IB) CTCL in patients who experience refractory or persistent disease with the use of other therapies or are intolerant of other therapies.	12.9286	0.389658			358
DB00734 dd DB00960	Risperidone	For the treatment of schizophrenia in adults and in adolescents, ages 13 to 17, and for the short-term treatment of manic or mixed episodes of bipolar I disorder in children and adolescents ages 10 to 17. May also be used to manage symptoms of inappropriate behavior due to aggression and/or psychosis in patients with severe dementia.	Pindolol	For the management of hypertension, edema, ventricular tachycardias, and atrial fibrillation.	12.8853	0.388354		YES
DB00268 dd DB01115	Ropinirole	For the treatment of the signs and symptoms of idiopathic Parkinson's disease. Also used for the treatment of restless legs syndrome.	Nifedipine	For the management of vasospastic angina, chronic stable angina and hypertension.	12.8853	0.388354		YES
DB00195 dd DB01151	Betaxolol	For the management of hypertension.	Desipramine	For relief of symptoms in various depressive syndromes, especially endogenous depression. It has also been used to manage chronic peripheral neuropathic pain, as a second line agent for the management of anxiety disorders (e.g. panic disorder, generalized anxiety disorder), and as a second or third line agent in the ADHD management.	12.8853	0.388354			151
DB00489 dd DB00960	Sotalol	For the maintenance of normal sinus rhythm [delay in time to recurrence of atrial fibrillation/atrial flutter (AFIB/AFL)] in patients with symptomatic AFIB/AFL who are currently in sinus rhythm. Also for the treatment of documented life-threatening ventricular arrhythmias.	Pindolol	For the management of hypertension, edema, ventricular tachycardias, and atrial fibrillation.	12.8853	0.388354			492
DB00489 dd DB01193	Sotalol	For the maintenance of normal sinus rhythm [delay in time to recurrence of atrial fibrillation/atrial flutter (AFIB/AFL)] in patients with symptomatic AFIB/AFL who are currently in sinus rhythm. Also for the treatment of documented life-threatening ventricular arrhythmias.	Acebutolol	For the management of hypertension and ventricular premature beats in adults.	12.8853	0.388354			491
DB00216 dd DB01238	Eletriptan	For the acute treatment of migraine with or without aura in adults.	Aripiprazole	For the treatment of schizophrenia and related psychotic disorders.	12.8853	0.388354			481
DB00484 dd DB01136	Brimonidine	For the lowering of intraocular pressure in patients with open-angle glaucoma or ocular hypertension.	Carvedilol	For the treatment of mild or moderate (NYHA class II or III) heart failure of ischemic or cardiomyopathic origin.	12.8807	0.388213		YES
DB00215 dd DB01170	Citalopram	For the treatment of depression.	Guanethidine	For the treatment of moderate and severe hypertension, either alone or as an adjunct, and for the treatment of renal hypertension.	12.8807	0.388213
DB00285 dd DB00422	Venlafaxine	For the management of major depressive disorder (MDD), generalized anxiety disorder (GAD), social anxiety disorder (social phobia), panic disorder with or without agoraphobia, and vasomotor symptoms in women with breast cancer and in postmenopausal women.	Methylphenidate	For use as an integral part of a total treatment program which typically includes other remedial measures (psychological, educational, social) for a stabilizing effect in children with a behavioral syndrome characterized by the following group of developmentally inappropriate symptoms: moderate-to-severe distractibility, short attention span, hyperactivity, emotional lability, and impulsivity.	12.8791	0.388166		YES	285
DB00285 dd DB06701	Venlafaxine	For the management of major depressive disorder (MDD), generalized anxiety disorder (GAD), social anxiety disorder (social phobia), panic disorder with or without agoraphobia, and vasomotor symptoms in women with breast cancer and in postmenopausal women.	Dexmethylphenidate	Dexmethylphenidate is used as a treatment for ADHD, ideally in conjunction with psychological, educational, behavioral or other forms of treatment.	12.8791	0.388166			285
DB00871 dd DB01291	Terbutaline	For the prevention and reversal of bronchospasm in patients 12 years of age and older with reversible, obstructive airway disease, as well as symptomatic management of reversible bronchospasm associated with bronchitis and emphysema. Also used acute IV and sub-Q therapy in selected women to inhibit uterine contractions in preterm labor (tocolysis) and prolong gestation when beneficial.	Pirbuterol	For the prevention and reversal of bronchospasm in patients 12 years of age and older with reversible bronchospasm including asthma.	12.8645	0.387727			479
DB00656 dd DB00924	Trazodone	For the treatment of depression.	Cyclobenzaprine	For use as an adjunct to rest and physical therapy for relief of muscle spasm associated with acute, painful musculoskeletal conditions.	12.8419	0.387045		YES
DB00321 dd DB01224	Amitriptyline	For the treatment of anxiety, bipolar disorders, and depression.	Quetiapine	For the treatment of schizophrenia and related psychotic disorders.	12.8419	0.387045		YES	413
DB00363 dd DB00924	Clozapine	For use in patients with treatment-resistant schizophrenia.	Cyclobenzaprine	For use as an adjunct to rest and physical therapy for relief of muscle spasm associated with acute, painful musculoskeletal conditions.	12.8419	0.387045		YES
DB00679 dd DB00933	Thioridazine	For the treatment of schizophrenia and generalized anxiety disorder.	Mesoridazine	Used in the treatment of schizophrenia, organic brain disorders, alcoholism and psychoneuroses.	12.8419	0.387045			492
DB00604 dd DB01224	Cisapride	For the symptomatic treatment of adult patients with nocturnal heartburn due to gastroesophageal reflux disease.	Quetiapine	For the treatment of schizophrenia and related psychotic disorders.	12.8419	0.387045
DB00268 dd DB00543	Ropinirole	For the treatment of the signs and symptoms of idiopathic Parkinson's disease. Also used for the treatment of restless legs syndrome.	Amoxapine	For the relief of symptoms of depression in patients with neurotic or reactive depressive disorders as well as endogenous and psychotic depressions. Also for depression accompanied by anxiety or agitation.	12.8419	0.387045
DB00543 dd DB00734	Amoxapine	For the relief of symptoms of depression in patients with neurotic or reactive depressive disorders as well as endogenous and psychotic depressions. Also for depression accompanied by anxiety or agitation.	Risperidone	For the treatment of schizophrenia in adults and in adolescents, ages 13 to 17, and for the short-term treatment of manic or mixed episodes of bipolar I disorder in children and adolescents ages 10 to 17. May also be used to manage symptoms of inappropriate behavior due to aggression and/or psychosis in patients with severe dementia.	12.8419	0.387045			325
DB00571 dd DB01214	Propranolol	For the prophylaxis of migraine.	Metipranolol	Indicated in the treatment of elevated intraocular pressure in patients with ocular hypertension or open angle glaucoma.	12.7929	0.385569			491
DB00363 dd DB00433	Clozapine	For use in patients with treatment-resistant schizophrenia.	Prochlorperazine	For the symptomatic management of psychotic disorders, short term management of nonpsychotic anxiety in patients with generalized anxiety disorder, and for the control of severe nausea and vomiting of various causes.	12.7906	0.385498		YES	401
DB00590 dd DB00604	Doxazosin	For treatment and management of mild to moderate hypertension and urinary obstruction symptoms caused by BPH.	Cisapride	For the symptomatic treatment of adult patients with nocturnal heartburn due to gastroesophageal reflux disease.	12.7906	0.385498
DB00477 dd DB00726	Chlorpromazine	For the treatment of schizophrenia, control nausea and vomiting, For relief of restlessness and apprehension before surgery, adjunct in the treatment of tetanus, control the manifestations of the manic type of manic-depressive illness.	Trimipramine	For the treatment of depression and depression accompanied by anxiety, agitation or sleep disturbance	12.7856	0.385349	PK		454
DB00540 dd DB00734	Nortriptyline	For the treatment of depression.	Risperidone	For the treatment of schizophrenia in adults and in adolescents, ages 13 to 17, and for the short-term treatment of manic or mixed episodes of bipolar I disorder in children and adolescents ages 10 to 17. May also be used to manage symptoms of inappropriate behavior due to aggression and/or psychosis in patients with severe dementia.	12.7788	0.385143		YES	561
DB00458 dd DB01242	Imipramine	For the relief of symptoms of depression and as temporary adjunctive therapy in reducing enuresis in children aged 6 years and older. May also be used to manage panic disorders, with or without agoraphobia, as a second line agent in ADHD, management of eating disorders, for short-term management of acute depressive episodes in bipolar disorder and schizophrenia, and for symptomatic treatment of p…	Clomipramine	For the treatment of depression, obsessive compulsive disorder (OCD), panic attacks with or without agoraphobia, narcolepsy, chronic pain, and enuresis.	12.7788	0.385143		YES	694
DB00321 dd DB01238	Amitriptyline	For the treatment of anxiety, bipolar disorders, and depression.	Aripiprazole	For the treatment of schizophrenia and related psychotic disorders.	12.7788	0.385143		YES
DB00321 dd DB00334	Amitriptyline	For the treatment of anxiety, bipolar disorders, and depression.	Olanzapine	For the acute and maintenance treatment of schizophrenia and related psychotic disorders, as well as acute treatment of manic or mixed episodes of bipolar 1 disorder. Intramuscular olanzapine is indicated for the rapid control of agitated patients.	12.7788	0.385143		YES	421
DB00734 dd DB01069	Risperidone	For the treatment of schizophrenia in adults and in adolescents, ages 13 to 17, and for the short-term treatment of manic or mixed episodes of bipolar I disorder in children and adolescents ages 10 to 17. May also be used to manage symptoms of inappropriate behavior due to aggression and/or psychosis in patients with severe dementia.	Promethazine	For the treatment of allergic disorders, and nausea/vomiting.	12.7788	0.385143		YES
DB01242 dd DB01267	Clomipramine	For the treatment of depression, obsessive compulsive disorder (OCD), panic attacks with or without agoraphobia, narcolepsy, chronic pain, and enuresis.	Paliperidone	For the treatment of schizophrenia.	12.7788	0.385143
DB00843 dd DB01267	Donepezil	For the palliative treatment of mild to moderate dementia of the Alzheimer's type.	Paliperidone	For the treatment of schizophrenia.	12.7788	0.385143
DB00433 dd DB00726	Prochlorperazine	For the symptomatic management of psychotic disorders, short term management of nonpsychotic anxiety in patients with generalized anxiety disorder, and for the control of severe nausea and vomiting of various causes.	Trimipramine	For the treatment of depression and depression accompanied by anxiety, agitation or sleep disturbance	12.7583	0.384524			72
DB00590 dd DB00679	Doxazosin	For treatment and management of mild to moderate hypertension and urinary obstruction symptoms caused by BPH.	Thioridazine	For the treatment of schizophrenia and generalized anxiety disorder.	12.7583	0.384524
DB00829 dd DB01558	Diazepam	Used in the treatment of severe anxiety disorders, as a hypnotic in the short-term management of insomnia, as a sedative and premedicant, as an anticonvulsant, and in the management of alcohol withdrawal syndrome.	Bromazepam	For the short-term treatment of insomnia, short-term treatment of anxiety or panic attacks, if a benzodiazepine is required, and the alleviation of the symptoms of alcohol- and opiate-withdrawal.	12.7583	0.384524			492
DB00195 dd DB01214	Betaxolol	For the management of hypertension.	Metipranolol	Indicated in the treatment of elevated intraocular pressure in patients with ocular hypertension or open angle glaucoma.	12.7583	0.384524			490
DB01115 dd DB01156	Nifedipine	For the management of vasospastic angina, chronic stable angina and hypertension.	Bupropion	For the treatment of depression and as aid to smoking cessation.	12.7576	0.384504		YES
DB00268 dd DB00678	Ropinirole	For the treatment of the signs and symptoms of idiopathic Parkinson's disease. Also used for the treatment of restless legs syndrome.	Losartan	For the treatment of hypertension.	12.7576	0.384504		YES
DB00268 dd DB00983	Ropinirole	For the treatment of the signs and symptoms of idiopathic Parkinson's disease. Also used for the treatment of restless legs syndrome.	Formoterol	For use as long-term maintenance treatment of asthma in patients 6 years of age and older with reversible obstructive airways disease, including patients with symptoms of nocturnal asthma, who are using optimal corticosteroid treatment and experiencing regular or frequent breakthrough symptoms requiring use of a short-acting bronchodilator. Not indicated for asthma that can be successfully manage…	12.7576	0.384504
DB00216 dd DB00998	Eletriptan	For the acute treatment of migraine with or without aura in adults.	Frovatriptan	For the acute treatment of migraine attacks with or without aura in adults.	12.7546	0.384413		YES	491
DB00564 dd DB01020	Carbamazepine	For the treatment of epilepsy and pain associated with true trigeminal neuralgia.	Isosorbide Mononitrate	For the prevention of angina pectoris due to coronary artery disease and the treatment of acute and chronic angina pectoris, hypertension, and myocardial infarction.	12.7546	0.384413
DB01020 dd DB01320	Isosorbide Mononitrate	For the prevention of angina pectoris due to coronary artery disease and the treatment of acute and chronic angina pectoris, hypertension, and myocardial infarction.	Fosphenytoin	For the control of generalized convulsive status epilepticus and prevention and treatment of seizures occurring during neurosurgery. It can also be substituted, short-term, for oral phenytoin.	12.7546	0.384413
DB00509 dd DB00909	Dextrothyroxine	Used to lower high cholesterol levels in the blood.	Zonisamide	For use as adjunctive treatment of partial seizures in adults with epilepsy.	12.7183	0.383321
DB00276 dd DB00308	Amsacrine	For treatment of acute myeloid leukaemia.	Ibutilide	Indicated for the rapid conversion of atrial fibrillation or atrial flutter of recent onset to sinus rhythm.	12.7183	0.383321
DB00204 dd DB01100	Dofetilide	For the maintenance of normal sinus rhythm (delay in time to recurrence of atrial fibrillation/atrial flutter [AF/AFl]) in patients with atrial fibrillation/atrial flutter of greater than one week duration who have been converted to normal sinus rhythm	Pimozide	Used for the suppression of motor and phonic tics in patients with Tourette's Disorder who have failed to respond satisfactorily to standard treatment.	12.714	0.383189
DB00264 dd DB01173	Metoprolol	For the treatment of hypertension and angina pectoris.	Orphenadrine	Indicated for the treatment of Parkinson's disease.	12.7057	0.38294		YES
DB00204 dd DB01136	Dofetilide	For the maintenance of normal sinus rhythm (delay in time to recurrence of atrial fibrillation/atrial flutter [AF/AFl]) in patients with atrial fibrillation/atrial flutter of greater than one week duration who have been converted to normal sinus rhythm	Carvedilol	For the treatment of mild or moderate (NYHA class II or III) heart failure of ischemic or cardiomyopathic origin.	12.6895	0.382451		YES
DB00960 dd DB01238	Pindolol	For the management of hypertension, edema, ventricular tachycardias, and atrial fibrillation.	Aripiprazole	For the treatment of schizophrenia and related psychotic disorders.	12.6895	0.382451
DB00187 dd DB00734	Esmolol	For the rapid control of ventricular rate in patients with atrial fibrillation or atrial flutter in perioperative, postoperative, or other emergent circumstances where short term control of ventricular rate with a short-acting agent is desirable. Also used in noncompensatory sinus tachycardia where the rapid heart rate requires specific intervention.	Risperidone	For the treatment of schizophrenia in adults and in adolescents, ages 13 to 17, and for the short-term treatment of manic or mixed episodes of bipolar I disorder in children and adolescents ages 10 to 17. May also be used to manage symptoms of inappropriate behavior due to aggression and/or psychosis in patients with severe dementia.	12.6895	0.382451
DB01173 dd DB05271	Orphenadrine	Indicated for the treatment of Parkinson's disease.	Rotigotine Transdermal Patch	Investigated for use/treatment in neurologic disorders and parkinson's disease.	12.68	0.382166
DB00370 dd DB00751	Mirtazapine	For the treatment of major depressive disorder.	Epinastine	For the prevention of itching associated with allergic conjunctivitis.	12.68	0.382166
DB00545 dd DB00687	Pyridostigmine	For the treatment of myasthenia gravis.	Fludrocortisone	For partial replacement therapy for primary and secondary adrenocortical insufficiency in Addison's disease and for the treatment of salt-losing adrenogenital syndrome.	12.6722	0.381932	PD-like
DB00308 dd DB01215	Ibutilide	Indicated for the rapid conversion of atrial fibrillation or atrial flutter of recent onset to sinus rhythm.	Estazolam	For the short-term management of insomnia characterized by difficulty in falling asleep, frequent nocturnal awakenings, and/or early morning awakenings.	12.6722	0.381932
DB00938 dd DB01100	Salmeterol	For the treatment of asthma and chronic obstructive pulmonary disease (COPD).	Pimozide	Used for the suppression of motor and phonic tics in patients with Tourette's Disorder who have failed to respond satisfactorily to standard treatment.	12.6722	0.381932
DB01043 dd DB01173	Memantine	For the treatment of moderate to severe dementia of the Alzheimer's type.	Orphenadrine	Indicated for the treatment of Parkinson's disease.	12.6565	0.381456			42
DB00472 dd DB01151	Fluoxetine	For the treatment of depression, obsessive compulsive disorder, and bulimia nervosa.	Desipramine	For relief of symptoms in various depressive syndromes, especially endogenous depression. It has also been used to manage chronic peripheral neuropathic pain, as a second line agent for the management of anxiety disorders (e.g. panic disorder, generalized anxiety disorder), and as a second or third line agent in the ADHD management.	12.5971	0.379667	PK	YES	740
DB00734 dd DB00850	Risperidone	For the treatment of schizophrenia in adults and in adolescents, ages 13 to 17, and for the short-term treatment of manic or mixed episodes of bipolar I disorder in children and adolescents ages 10 to 17. May also be used to manage symptoms of inappropriate behavior due to aggression and/or psychosis in patients with severe dementia.	Perphenazine	For use in the management of the manifestations of psychotic disorders and for the control of severe nausea and vomiting in adults.	12.5971	0.379667		YES	756
DB00734 dd DB00924	Risperidone	For the treatment of schizophrenia in adults and in adolescents, ages 13 to 17, and for the short-term treatment of manic or mixed episodes of bipolar I disorder in children and adolescents ages 10 to 17. May also be used to manage symptoms of inappropriate behavior due to aggression and/or psychosis in patients with severe dementia.	Cyclobenzaprine	For use as an adjunct to rest and physical therapy for relief of muscle spasm associated with acute, painful musculoskeletal conditions.	12.5971	0.379667		YES
DB00268 dd DB00490	Ropinirole	For the treatment of the signs and symptoms of idiopathic Parkinson's disease. Also used for the treatment of restless legs syndrome.	Buspirone	For the management of anxiety disorders or the short-term relief of the symptoms of anxiety, and also as an augmention of SSRI-treatment against depression.	12.5971	0.379667		YES
DB00477 dd DB00850	Chlorpromazine	For the treatment of schizophrenia, control nausea and vomiting, For relief of restlessness and apprehension before surgery, adjunct in the treatment of tetanus, control the manifestations of the manic type of manic-depressive illness.	Perphenazine	For use in the management of the manifestations of psychotic disorders and for the control of severe nausea and vomiting in adults.	12.5971	0.379667		YES	492
DB00458 dd DB00726	Imipramine	For the relief of symptoms of depression and as temporary adjunctive therapy in reducing enuresis in children aged 6 years and older. May also be used to manage panic disorders, with or without agoraphobia, as a second line agent in ADHD, management of eating disorders, for short-term management of acute depressive episodes in bipolar disorder and schizophrenia, and for symptomatic treatment of p…	Trimipramine	For the treatment of depression and depression accompanied by anxiety, agitation or sleep disturbance	12.5971	0.379667	PD-like		492
DB00540 dd DB01151	Nortriptyline	For the treatment of depression.	Desipramine	For relief of symptoms in various depressive syndromes, especially endogenous depression. It has also been used to manage chronic peripheral neuropathic pain, as a second line agent for the management of anxiety disorders (e.g. panic disorder, generalized anxiety disorder), and as a second or third line agent in the ADHD management.	12.5971	0.379667			492
DB01215 dd DB01595	Estazolam	For the short-term management of insomnia characterized by difficulty in falling asleep, frequent nocturnal awakenings, and/or early morning awakenings.	Nitrazepam	Used to treat short-term sleeping problems (insomnia), such as difficulty falling asleep, frequent awakenings during the night, and early-morning awakening.	12.5742	0.378978		YES	491
DB00264 dd DB01214	Metoprolol	For the treatment of hypertension and angina pectoris.	Metipranolol	Indicated in the treatment of elevated intraocular pressure in patients with ocular hypertension or open angle glaucoma.	12.5742	0.378978			420
DB00195 dd DB00280	Betaxolol	For the management of hypertension.	Disopyramide	For the treatment of documented ventricular arrhythmias, such as sustained ventricular tachycardia, ventricular pre-excitation and cardiac dysrhythmias. It is a Class Ia antiarrhythmic drug.	12.5613	0.378588	PD-like
DB00268 dd DB00571	Ropinirole	For the treatment of the signs and symptoms of idiopathic Parkinson's disease. Also used for the treatment of restless legs syndrome.	Propranolol	For the prophylaxis of migraine.	12.5305	0.37766		YES
DB00612 dd DB04861	Bisoprolol	For the management of hypertension and prophylactic treatment of angina pectoris and heart failure.	Nebivolol	For the treatment of essential hypertension.	12.5003	0.376749			491
DB00850 dd DB01233	Perphenazine	For use in the management of the manifestations of psychotic disorders and for the control of severe nausea and vomiting in adults.	Metoclopramide	For the treatment of gastroesophageal reflux disease (GERD). It is also used in treating nausea and vomiting, and to increase gastric emptying.	12.4788	0.3761		YES	473
DB00937 dd DB01156	Diethylpropion	Used in the management of exogenous obesity as a short-term adjunct (a few weeks) in a regimen of weight reduction based on caloric restriction.	Bupropion	For the treatment of depression and as aid to smoking cessation.	12.4788	0.3761			463
DB00268 dd DB00656	Ropinirole	For the treatment of the signs and symptoms of idiopathic Parkinson's disease. Also used for the treatment of restless legs syndrome.	Trazodone	For the treatment of depression.	12.4771	0.37605		YES
DB00186 dd DB00308	Lorazepam	For the management of anxiety disorders, and for treatment of status epilepticus.	Ibutilide	Indicated for the rapid conversion of atrial fibrillation or atrial flutter of recent onset to sinus rhythm.	12.4556	0.375403
DB00321 dd DB00502	Amitriptyline	For the treatment of anxiety, bipolar disorders, and depression.	Haloperidol	For the management of psychotic disorders (eg. schizophrenia) and delirium, as well as to control tics and vocal utterances of Tourette's syndrome (Gilles de la Tourette's syndrome). Also used for the treatment of severe behavioural problems in children with disrubtive behaviour disorder or ADHD (attention-deficit hyperactivity disorder). Haloperidol has been used in the prevention and control of…	12.4425	0.375008		YES	584
DB00434 dd DB00843	Cyproheptadine	For treatment of perennial and seasonal allergic rhinitis, vasomotor rhinitis, allergic conjunctivitis due to inhalant allergens and foods, mild uncomplicated allergic skin manifestations of urticaria and angioedema, amelioration of allergic reactions to blood or plasma, cold urticaria, dermatographism, and as therapy for anaphylactic reactions adjunctive to epinephrine.	Donepezil	For the palliative treatment of mild to moderate dementia of the Alzheimer's type.	12.4425	0.375008	PD-like
DB00434 dd DB00472	Cyproheptadine	For treatment of perennial and seasonal allergic rhinitis, vasomotor rhinitis, allergic conjunctivitis due to inhalant allergens and foods, mild uncomplicated allergic skin manifestations of urticaria and angioedema, amelioration of allergic reactions to blood or plasma, cold urticaria, dermatographism, and as therapy for anaphylactic reactions adjunctive to epinephrine.	Fluoxetine	For the treatment of depression, obsessive compulsive disorder, and bulimia nervosa.	12.4425	0.375008	PD-like		491
DB00623 dd DB05271	Fluphenazine	For management of manifestations of psychotic disorders.	Rotigotine Transdermal Patch	Investigated for use/treatment in neurologic disorders and parkinson's disease.	12.4425	0.375008
DB00656 dd DB01621	Trazodone	For the treatment of depression.	Pipotiazine	For the maintenance treatment of chronic non-agitated schizophrenic patients.	12.4425	0.375008
DB00477 dd DB00543	Chlorpromazine	For the treatment of schizophrenia, control nausea and vomiting, For relief of restlessness and apprehension before surgery, adjunct in the treatment of tetanus, control the manifestations of the manic type of manic-depressive illness.	Amoxapine	For the relief of symptoms of depression in patients with neurotic or reactive depressive disorders as well as endogenous and psychotic depressions. Also for depression accompanied by anxiety or agitation.	12.4425	0.375008
DB00381 dd DB00734	Amlodipine	For the treatment of hypertension and chronic stable angina.	Risperidone	For the treatment of schizophrenia in adults and in adolescents, ages 13 to 17, and for the short-term treatment of manic or mixed episodes of bipolar I disorder in children and adolescents ages 10 to 17. May also be used to manage symptoms of inappropriate behavior due to aggression and/or psychosis in patients with severe dementia.	12.4373	0.374852		YES
DB00195 dd DB00816	Betaxolol	For the management of hypertension.	Orciprenaline	For the treatment of bronchospasm, chronic bronchitis, asthma, and emphysema.	12.4357	0.374802	PD-like
DB00280 dd DB00680	Disopyramide	For the treatment of documented ventricular arrhythmias, such as sustained ventricular tachycardia, ventricular pre-excitation and cardiac dysrhythmias. It is a Class Ia antiarrhythmic drug.	Moricizine	Used to treat irregular heartbeats (arrhythmias) and maintain a normal heart rate.	12.4357	0.374802			490
DB00540 dd DB00598	Nortriptyline	For the treatment of depression.	Labetalol	For the management of hypertension (alone or in combination with other classes of antihypertensive agents), as well as chronic stable angina pectoris and sympathetic overactivity syndrome associated with severe tetanus. Labetalol is used parenterally for immediate reduction in blood pressure in severe hypertension or in hypertensive crises when considered an emergency, for the control of blood pr…	12.4357	0.374802
DB00661 dd DB01320	Verapamil	For the treatment of hypertension, angina, and cluster headache prophylaxis.	Fosphenytoin	For the control of generalized convulsive status epilepticus and prevention and treatment of seizures occurring during neurosurgery. It can also be substituted, short-term, for oral phenytoin.	12.4357	0.374802
DB00472 dd DB00988	Fluoxetine	For the treatment of depression, obsessive compulsive disorder, and bulimia nervosa.	Dopamine	For the correction of hemodynamic imbalances present in the shock syndrome due to myocardial infarction, trauma, endotoxic septicemia, open-heart surgery, renal failure, and chronic cardiac decompensation as in congestive failure	12.4357	0.374802			553
DB00202 dd DB01224	Succinylcholine	Used in surgical procedures where a rapid onset and brief duration of muscle relaxation is needed (includes intubation, endoscopies, and ECT)	Quetiapine	For the treatment of schizophrenia and related psychotic disorders.	12.4357	0.374802
DB00938 dd DB01214	Salmeterol	For the treatment of asthma and chronic obstructive pulmonary disease (COPD).	Metipranolol	Indicated in the treatment of elevated intraocular pressure in patients with ocular hypertension or open angle glaucoma.	12.4357	0.374802
DB00938 dd DB04861	Salmeterol	For the treatment of asthma and chronic obstructive pulmonary disease (COPD).	Nebivolol	For the treatment of essential hypertension.	12.4357	0.374802
DB00308 dd DB01136	Ibutilide	Indicated for the rapid conversion of atrial fibrillation or atrial flutter of recent onset to sinus rhythm.	Carvedilol	For the treatment of mild or moderate (NYHA class II or III) heart failure of ischemic or cardiomyopathic origin.	12.4152	0.374186
DB00408 dd DB00661	Loxapine	For the management of the manifestations of psychotic disorders such as schizophrenia	Verapamil	For the treatment of hypertension, angina, and cluster headache prophylaxis.	12.4152	0.374186
DB00564 dd DB01035	Carbamazepine	For the treatment of epilepsy and pain associated with true trigeminal neuralgia.	Procainamide	For the treatment of life-threatening ventricular arrhythmias.	12.4152	0.374186			472
DB00408 dd DB00843	Loxapine	For the management of the manifestations of psychotic disorders such as schizophrenia	Donepezil	For the palliative treatment of mild to moderate dementia of the Alzheimer's type.	12.3612	0.372557	PD-like
DB01069 dd DB01267	Promethazine	For the treatment of allergic disorders, and nausea/vomiting.	Paliperidone	For the treatment of schizophrenia.	12.3612	0.372557
DB00321 dd DB01621	Amitriptyline	For the treatment of anxiety, bipolar disorders, and depression.	Pipotiazine	For the maintenance treatment of chronic non-agitated schizophrenic patients.	12.3612	0.372557
DB00543 dd DB00623	Amoxapine	For the relief of symptoms of depression in patients with neurotic or reactive depressive disorders as well as endogenous and psychotic depressions. Also for depression accompanied by anxiety or agitation.	Fluphenazine	For management of manifestations of psychotic disorders.	12.3612	0.372557			203
DB00604 dd DB00656	Cisapride	For the symptomatic treatment of adult patients with nocturnal heartburn due to gastroesophageal reflux disease.	Trazodone	For the treatment of depression.	12.3612	0.372557
DB00490 dd DB01618	Buspirone	For the management of anxiety disorders or the short-term relief of the symptoms of anxiety, and also as an augmention of SSRI-treatment against depression.	Molindone	Molindone is used for the management of the manifestations of psychotic disorders.	12.3612	0.372557
DB00317 dd DB01268	Gefitinib	For the continued treatment of patients with locally advanced or metastatic non-small cell lung cancer after failure of either platinum-based or docetaxel chemotherapies.	Sunitinib	For the treatment of advanced renal cell carcinoma as well as the treatment of gastrointestinal stromal tumor after disease progression on or intolerance to imatinib mesylate.	12.337	0.371828			491
DB01043 dd DB01621	Memantine	For the treatment of moderate to severe dementia of the Alzheimer's type.	Pipotiazine	For the maintenance treatment of chronic non-agitated schizophrenic patients.	12.337	0.371828
DB00745 dd DB01151	Modafinil	To improve wakefulness in patients with excessive daytime sleepiness (EDS) associated with narcolepsy.	Desipramine	For relief of symptoms in various depressive syndromes, especially endogenous depression. It has also been used to manage chronic peripheral neuropathic pain, as a second line agent for the management of anxiety disorders (e.g. panic disorder, generalized anxiety disorder), and as a second or third line agent in the ADHD management.	12.337	0.371828
DB01173 dd DB01224	Orphenadrine	Indicated for the treatment of Parkinson's disease.	Quetiapine	For the treatment of schizophrenia and related psychotic disorders.	12.2822	0.370175		YES
DB00734 dd DB01267	Risperidone	For the treatment of schizophrenia in adults and in adolescents, ages 13 to 17, and for the short-term treatment of manic or mixed episodes of bipolar I disorder in children and adolescents ages 10 to 17. May also be used to manage symptoms of inappropriate behavior due to aggression and/or psychosis in patients with severe dementia.	Paliperidone	For the treatment of schizophrenia.	12.2392	0.368881	PK		492
DB00476 dd DB01115	Duloxetine	For the acute and maintenance treatment of major depressive disorder (MDD), as well as acute management of generalized anxiety disorder. Also used for the management of neuropathic pain associated with diabetic peripheral neuropathy, and fibromyalgia. Has been used in the management of moderate to severe stress urinary incontinence (SUI) in women.	Nifedipine	For the management of vasospastic angina, chronic stable angina and hypertension.	12.2153	0.368158		YES
DB00909 dd DB01020	Zonisamide	For use as adjunctive treatment of partial seizures in adults with epilepsy.	Isosorbide Mononitrate	For the prevention of angina pectoris due to coronary artery disease and the treatment of acute and chronic angina pectoris, hypertension, and myocardial infarction.	12.2153	0.368158
DB01105 dd DB01115	Sibutramine	For the treatment of obesity.	Nifedipine	For the management of vasospastic angina, chronic stable angina and hypertension.	12.2153	0.368158
DB00472 dd DB00594	Fluoxetine	For the treatment of depression, obsessive compulsive disorder, and bulimia nervosa.	Amiloride	For use as adjunctive treatment with thiazide diuretics or other kaliuretic-diuretic agents in congestive heart failure or hypertension.	12.2153	0.368158
DB00502 dd DB01233	Haloperidol	For the management of psychotic disorders (eg. schizophrenia) and delirium, as well as to control tics and vocal utterances of Tourette's syndrome (Gilles de la Tourette's syndrome). Also used for the treatment of severe behavioural problems in children with disrubtive behaviour disorder or ADHD (attention-deficit hyperactivity disorder). Haloperidol has been used in the prevention and control of…	Metoclopramide	For the treatment of gastroesophageal reflux disease (GERD). It is also used in treating nausea and vomiting, and to increase gastric emptying.	12.2071	0.367914		YES	492
DB00909 dd DB01193	Zonisamide	For use as adjunctive treatment of partial seizures in adults with epilepsy.	Acebutolol	For the management of hypertension and ventricular premature beats in adults.	12.1795	0.367081
DB00317 dd DB00796	Gefitinib	For the continued treatment of patients with locally advanced or metastatic non-small cell lung cancer after failure of either platinum-based or docetaxel chemotherapies.	Candesartan	For the management of hypertension alone or in combination with other classes of antihypertensive agents. Also used as a first-line agent in the treatment of diabetic nephropathy, as well as a second-line agent in the treatment of congestive heart failure (only in those intolerant of ACE inhibitors).	12.1649	0.36664		YES
DB00499 dd DB01128	Flutamide	For the management of locally confined Stage B2-C and Stage D2 metastatic carcinoma of the prostate	Bicalutamide	For treatment (together with surgery or LHRH analogue) of advanced prostatic cancer.	12.1649	0.36664		YES	492
DB00530 dd DB00796	Erlotinib	For the treatment of patients with locally advanced or metastatic non-small cell lung cancer after failure of at least one prior chemotherapy regimen. Also for use, in combination with gemcitabine, as the first-line treatment of patients with locally advanced, unresectable or metastatic pancreatic cancer.	Candesartan	For the management of hypertension alone or in combination with other classes of antihypertensive agents. Also used as a first-line agent in the treatment of diabetic nephropathy, as well as a second-line agent in the treatment of congestive heart failure (only in those intolerant of ACE inhibitors).	12.1649	0.36664		YES
DB00726 dd DB00915	Trimipramine	For the treatment of depression and depression accompanied by anxiety, agitation or sleep disturbance	Amantadine	For the chemoprophylaxis, prophylaxis, and treatment of signs and symptoms of infection caused by various strains of influenza A virus. Also for the treatment of parkinsonism and drug-induced extrapyramidal reactions.	12.1649	0.36664
DB00489 dd DB01151	Sotalol	For the maintenance of normal sinus rhythm [delay in time to recurrence of atrial fibrillation/atrial flutter (AFIB/AFL)] in patients with symptomatic AFIB/AFL who are currently in sinus rhythm. Also for the treatment of documented life-threatening ventricular arrhythmias.	Desipramine	For relief of symptoms in various depressive syndromes, especially endogenous depression. It has also been used to manage chronic peripheral neuropathic pain, as a second line agent for the management of anxiety disorders (e.g. panic disorder, generalized anxiety disorder), and as a second or third line agent in the ADHD management.	12.1649	0.36664			195
DB00472 dd DB01043	Fluoxetine	For the treatment of depression, obsessive compulsive disorder, and bulimia nervosa.	Memantine	For the treatment of moderate to severe dementia of the Alzheimer's type.	12.1394	0.365871		YES	215
DB00335 dd DB00656	Atenolol	For the management of hypertention and long-term management of patients with angina pectoris	Trazodone	For the treatment of depression.	12.1394	0.365871		YES
DB00333 dd DB00813	Methadone	For the treatment of dry cough, drug withdrawal syndrome, opioid type drug dependence, and pain.	Fentanyl	For the treatment of cancer patients with severe pain that breaks through their regular narcotic therapy.	12.1394	0.365871		YES	701
DB00187 dd DB00334	Esmolol	For the rapid control of ventricular rate in patients with atrial fibrillation or atrial flutter in perioperative, postoperative, or other emergent circumstances where short term control of ventricular rate with a short-acting agent is desirable. Also used in noncompensatory sinus tachycardia where the rapid heart rate requires specific intervention.	Olanzapine	For the acute and maintenance treatment of schizophrenia and related psychotic disorders, as well as acute treatment of manic or mixed episodes of bipolar 1 disorder. Intramuscular olanzapine is indicated for the rapid control of agitated patients.	12.1394	0.365871
DB00195 dd DB00268	Betaxolol	For the management of hypertension.	Ropinirole	For the treatment of the signs and symptoms of idiopathic Parkinson's disease. Also used for the treatment of restless legs syndrome.	12.1394	0.365871
DB00282 dd DB01238	Pamidronate	For the treatment of moderate or severe hypercalcemia associated with malignancy	Aripiprazole	For the treatment of schizophrenia and related psychotic disorders.	12.0989	0.364652
DB00489 dd DB01242	Sotalol	For the maintenance of normal sinus rhythm [delay in time to recurrence of atrial fibrillation/atrial flutter (AFIB/AFL)] in patients with symptomatic AFIB/AFL who are currently in sinus rhythm. Also for the treatment of documented life-threatening ventricular arrhythmias.	Clomipramine	For the treatment of depression, obsessive compulsive disorder (OCD), panic attacks with or without agoraphobia, narcolepsy, chronic pain, and enuresis.	12.08	0.364081
DB00433 dd DB01069	Prochlorperazine	For the symptomatic management of psychotic disorders, short term management of nonpsychotic anxiety in patients with generalized anxiety disorder, and for the control of severe nausea and vomiting of various causes.	Promethazine	For the treatment of allergic disorders, and nausea/vomiting.	12.0762	0.363968		YES	491
DB00408 dd DB01100	Loxapine	For the management of the manifestations of psychotic disorders such as schizophrenia	Pimozide	Used for the suppression of motor and phonic tics in patients with Tourette's Disorder who have failed to respond satisfactorily to standard treatment.	12.0762	0.363968			452
DB00543 dd DB01618	Amoxapine	For the relief of symptoms of depression in patients with neurotic or reactive depressive disorders as well as endogenous and psychotic depressions. Also for depression accompanied by anxiety or agitation.	Molindone	Molindone is used for the management of the manifestations of psychotic disorders.	12.0762	0.363968
DB00408 dd DB01233	Loxapine	For the management of the manifestations of psychotic disorders such as schizophrenia	Metoclopramide	For the treatment of gastroesophageal reflux disease (GERD). It is also used in treating nausea and vomiting, and to increase gastric emptying.	12.0762	0.363968			435
DB01100 dd DB01267	Pimozide	Used for the suppression of motor and phonic tics in patients with Tourette's Disorder who have failed to respond satisfactorily to standard treatment.	Paliperidone	For the treatment of schizophrenia.	12.0762	0.363968			294
DB00334 dd DB00335	Olanzapine	For the acute and maintenance treatment of schizophrenia and related psychotic disorders, as well as acute treatment of manic or mixed episodes of bipolar 1 disorder. Intramuscular olanzapine is indicated for the rapid control of agitated patients.	Atenolol	For the management of hypertention and long-term management of patients with angina pectoris	12.0501	0.363181		YES
DB00187 dd DB01242	Esmolol	For the rapid control of ventricular rate in patients with atrial fibrillation or atrial flutter in perioperative, postoperative, or other emergent circumstances where short term control of ventricular rate with a short-acting agent is desirable. Also used in noncompensatory sinus tachycardia where the rapid heart rate requires specific intervention.	Clomipramine	For the treatment of depression, obsessive compulsive disorder (OCD), panic attacks with or without agoraphobia, narcolepsy, chronic pain, and enuresis.	12.0501	0.363181
DB00937 dd DB01115	Diethylpropion	Used in the management of exogenous obesity as a short-term adjunct (a few weeks) in a regimen of weight reduction based on caloric restriction.	Nifedipine	For the management of vasospastic angina, chronic stable angina and hypertension.	12.0501	0.363181
DB00184 dd DB01410	Nicotine	For the relief of nicotine withdrawal symptoms and as an aid to smoking cessation.	Ciclesonide	For the treatment of nasal symptoms associated with seasonal and perennial allergic rhinitis in adults and adolescents 12 years of age and older.	12.0501	0.363181
DB00404 dd DB01068	Alprazolam	For the management of anxiety disorder or the short-term relief of symptoms of anxiety and for the treatment of panic disorder, with or without agoraphobia.	Clonazepam	Used as an anticonvulsant in the treatment of the Lennox-Gastaut syndrome (petit mal variant), akinetic and myoclonic seizures.	11.9967	0.361571		YES	492
DB00195 dd DB00598	Betaxolol	For the management of hypertension.	Labetalol	For the management of hypertension (alone or in combination with other classes of antihypertensive agents), as well as chronic stable angina pectoris and sympathetic overactivity syndrome associated with severe tetanus. Labetalol is used parenterally for immediate reduction in blood pressure in severe hypertension or in hypertensive crises when considered an emergency, for the control of blood pr…	11.9967	0.361571			464
DB00734 dd DB00831	Risperidone	For the treatment of schizophrenia in adults and in adolescents, ages 13 to 17, and for the short-term treatment of manic or mixed episodes of bipolar I disorder in children and adolescents ages 10 to 17. May also be used to manage symptoms of inappropriate behavior due to aggression and/or psychosis in patients with severe dementia.	Trifluoperazine	For the treatment of anxiety disorders, depressive symptoms secondary to anxiety and agitation.	11.9967	0.361571			439
DB00382 dd DB01242	Tacrine	For the palliative treatment of mild to moderate dementia of the Alzheimer's type.	Clomipramine	For the treatment of depression, obsessive compulsive disorder (OCD), panic attacks with or without agoraphobia, narcolepsy, chronic pain, and enuresis.	11.9943	0.361499	PD-like
DB00285 dd DB00382	Venlafaxine	For the management of major depressive disorder (MDD), generalized anxiety disorder (GAD), social anxiety disorder (social phobia), panic disorder with or without agoraphobia, and vasomotor symptoms in women with breast cancer and in postmenopausal women.	Tacrine	For the palliative treatment of mild to moderate dementia of the Alzheimer's type.	11.9943	0.361499
DB00490 dd DB01233	Buspirone	For the management of anxiety disorders or the short-term relief of the symptoms of anxiety, and also as an augmention of SSRI-treatment against depression.	Metoclopramide	For the treatment of gastroesophageal reflux disease (GERD). It is also used in treating nausea and vomiting, and to increase gastric emptying.	11.9826	0.361147		YES	235
DB00433 dd DB01233	Prochlorperazine	For the symptomatic management of psychotic disorders, short term management of nonpsychotic anxiety in patients with generalized anxiety disorder, and for the control of severe nausea and vomiting of various causes.	Metoclopramide	For the treatment of gastroesophageal reflux disease (GERD). It is also used in treating nausea and vomiting, and to increase gastric emptying.	11.9826	0.361147		YES	492
DB00502 dd DB00924	Haloperidol	For the management of psychotic disorders (eg. schizophrenia) and delirium, as well as to control tics and vocal utterances of Tourette's syndrome (Gilles de la Tourette's syndrome). Also used for the treatment of severe behavioural problems in children with disrubtive behaviour disorder or ADHD (attention-deficit hyperactivity disorder). Haloperidol has been used in the prevention and control of…	Cyclobenzaprine	For use as an adjunct to rest and physical therapy for relief of muscle spasm associated with acute, painful musculoskeletal conditions.	11.9826	0.361147		YES
DB00321 dd DB01149	Amitriptyline	For the treatment of anxiety, bipolar disorders, and depression.	Nefazodone	For the treatment of depression.	11.9398	0.359856		YES	483
DB00370 dd DB00924	Mirtazapine	For the treatment of major depressive disorder.	Cyclobenzaprine	For use as an adjunct to rest and physical therapy for relief of muscle spasm associated with acute, painful musculoskeletal conditions.	11.9398	0.359856		YES	0
DB00458 dd DB01238	Imipramine	For the relief of symptoms of depression and as temporary adjunctive therapy in reducing enuresis in children aged 6 years and older. May also be used to manage panic disorders, with or without agoraphobia, as a second line agent in ADHD, management of eating disorders, for short-term management of acute depressive episodes in bipolar disorder and schizophrenia, and for symptomatic treatment of p…	Aripiprazole	For the treatment of schizophrenia and related psychotic disorders.	11.9398	0.359856		YES
DB00321 dd DB00656	Amitriptyline	For the treatment of anxiety, bipolar disorders, and depression.	Trazodone	For the treatment of depression.	11.9398	0.359856	PD-like	YES	492
DB00543 dd DB01224	Amoxapine	For the relief of symptoms of depression in patients with neurotic or reactive depressive disorders as well as endogenous and psychotic depressions. Also for depression accompanied by anxiety or agitation.	Quetiapine	For the treatment of schizophrenia and related psychotic disorders.	11.9398	0.359856		YES
DB00321 dd DB01242	Amitriptyline	For the treatment of anxiety, bipolar disorders, and depression.	Clomipramine	For the treatment of depression, obsessive compulsive disorder (OCD), panic attacks with or without agoraphobia, narcolepsy, chronic pain, and enuresis.	11.9398	0.359856			492
DB00454 dd DB01043	Meperidine	Used to control moderate to severe pain.	Memantine	For the treatment of moderate to severe dementia of the Alzheimer's type.	11.9332	0.359659
DB00656 dd DB01618	Trazodone	For the treatment of depression.	Molindone	Molindone is used for the management of the manifestations of psychotic disorders.	11.8628	0.357534
DB00317 dd DB00530	Gefitinib	For the continued treatment of patients with locally advanced or metastatic non-small cell lung cancer after failure of either platinum-based or docetaxel chemotherapies.	Erlotinib	For the treatment of patients with locally advanced or metastatic non-small cell lung cancer after failure of at least one prior chemotherapy regimen. Also for use, in combination with gemcitabine, as the first-line treatment of patients with locally advanced, unresectable or metastatic pancreatic cancer.	11.8204	0.356258		YES	844
DB00458 dd DB00734	Imipramine	For the relief of symptoms of depression and as temporary adjunctive therapy in reducing enuresis in children aged 6 years and older. May also be used to manage panic disorders, with or without agoraphobia, as a second line agent in ADHD, management of eating disorders, for short-term management of acute depressive episodes in bipolar disorder and schizophrenia, and for symptomatic treatment of p…	Risperidone	For the treatment of schizophrenia in adults and in adolescents, ages 13 to 17, and for the short-term treatment of manic or mixed episodes of bipolar I disorder in children and adolescents ages 10 to 17. May also be used to manage symptoms of inappropriate behavior due to aggression and/or psychosis in patients with severe dementia.	11.8204	0.356258		YES	448
DB00843 dd DB01151	Donepezil	For the palliative treatment of mild to moderate dementia of the Alzheimer's type.	Desipramine	For relief of symptoms in various depressive syndromes, especially endogenous depression. It has also been used to manage chronic peripheral neuropathic pain, as a second line agent for the management of anxiety disorders (e.g. panic disorder, generalized anxiety disorder), and as a second or third line agent in the ADHD management.	11.8204	0.356258	PD-like
DB00321 dd DB00363	Amitriptyline	For the treatment of anxiety, bipolar disorders, and depression.	Clozapine	For use in patients with treatment-resistant schizophrenia.	11.8204	0.356258			491
DB00472 dd DB01621	Fluoxetine	For the treatment of depression, obsessive compulsive disorder, and bulimia nervosa.	Pipotiazine	For the maintenance treatment of chronic non-agitated schizophrenic patients.	11.8204	0.356258
DB00215 dd DB01105	Citalopram	For the treatment of depression.	Sibutramine	For the treatment of obesity.	11.7823	0.35511	PD-like	YES
DB00215 dd DB00422	Citalopram	For the treatment of depression.	Methylphenidate	For use as an integral part of a total treatment program which typically includes other remedial measures (psychological, educational, social) for a stabilizing effect in children with a behavioral syndrome characterized by the following group of developmentally inappropriate symptoms: moderate-to-severe distractibility, short attention span, hyperactivity, emotional lability, and impulsivity.	11.7823	0.35511		YES	470
DB00215 dd DB00476	Citalopram	For the treatment of depression.	Duloxetine	For the acute and maintenance treatment of major depressive disorder (MDD), as well as acute management of generalized anxiety disorder. Also used for the management of neuropathic pain associated with diabetic peripheral neuropathy, and fibromyalgia. Has been used in the management of moderate to severe stress urinary incontinence (SUI) in women.	11.7823	0.35511		YES	491
DB00843 dd DB01182	Donepezil	For the palliative treatment of mild to moderate dementia of the Alzheimer's type.	Propafenone	Used to prolong the time to recurrence of paroxysmal atrial fibrillation/flutter (PAF) associated with disabling symptoms in patients without structural heart disease. Also used for the treatment of life-threatening documented ventricular arrhythmias, such as sustained ventricular tachycardia.	11.7823	0.35511
DB00215 dd DB06701	Citalopram	For the treatment of depression.	Dexmethylphenidate	Dexmethylphenidate is used as a treatment for ADHD, ideally in conjunction with psychological, educational, behavioral or other forms of treatment.	11.7823	0.35511			470
DB00280 dd DB00484	Disopyramide	For the treatment of documented ventricular arrhythmias, such as sustained ventricular tachycardia, ventricular pre-excitation and cardiac dysrhythmias. It is a Class Ia antiarrhythmic drug.	Brimonidine	For the lowering of intraocular pressure in patients with open-angle glaucoma or ocular hypertension.	11.7762	0.354927
DB00850 dd DB00933	Perphenazine	For use in the management of the manifestations of psychotic disorders and for the control of severe nausea and vomiting in adults.	Mesoridazine	Used in the treatment of schizophrenia, organic brain disorders, alcoholism and psychoneuroses.	11.721	0.353263			86
DB01069 dd DB01184	Promethazine	For the treatment of allergic disorders, and nausea/vomiting.	Domperidone	For management of dyspepsia, heartburn, epigastric pain, nausea, and vomiting.	11.721	0.353263			296
DB00281 dd DB01077	Lidocaine	For production of local or regional anesthesia by infiltration techniques such as percutaneous injection and intravenous regional anesthesia by peripheral nerve block techniques such as brachial plexus and intercostal and by central neural techniques such as lumbar and caudal epidural blocks.	Etidronic acid	For the treatment of symptomatic Paget's disease of bone and in the prevention and treatment of heterotopic ossification following total hip replacement or due to spinal cord injury.	11.721	0.353263
DB00379 dd DB00734	Mexiletine	For the treatment of ventricular tachycardia and symptomatic premature ventricular beats, and prevention of ventricular fibrillation.	Risperidone	For the treatment of schizophrenia in adults and in adolescents, ages 13 to 17, and for the short-term treatment of manic or mixed episodes of bipolar I disorder in children and adolescents ages 10 to 17. May also be used to manage symptoms of inappropriate behavior due to aggression and/or psychosis in patients with severe dementia.	11.6957	0.352499		YES
DB00598 dd DB01020	Labetalol	For the management of hypertension (alone or in combination with other classes of antihypertensive agents), as well as chronic stable angina pectoris and sympathetic overactivity syndrome associated with severe tetanus. Labetalol is used parenterally for immediate reduction in blood pressure in severe hypertension or in hypertensive crises when considered an emergency, for the control of blood pr…	Isosorbide Mononitrate	For the prevention of angina pectoris due to coronary artery disease and the treatment of acute and chronic angina pectoris, hypertension, and myocardial infarction.	11.6585	0.351377
DB00540 dd DB01196	Nortriptyline	For the treatment of depression.	Estramustine	For the palliative treatment of patients with metastatic and/or progressive carcinoma of the prostate	11.6585	0.351377
DB00285 dd DB00937	Venlafaxine	For the management of major depressive disorder (MDD), generalized anxiety disorder (GAD), social anxiety disorder (social phobia), panic disorder with or without agoraphobia, and vasomotor symptoms in women with breast cancer and in postmenopausal women.	Diethylpropion	Used in the management of exogenous obesity as a short-term adjunct (a few weeks) in a regimen of weight reduction based on caloric restriction.	11.6449	0.350969	PD-like
DB00408 dd DB00433	Loxapine	For the management of the manifestations of psychotic disorders such as schizophrenia	Prochlorperazine	For the symptomatic management of psychotic disorders, short term management of nonpsychotic anxiety in patients with generalized anxiety disorder, and for the control of severe nausea and vomiting of various causes.	11.6449	0.350969			333
DB00502 dd DB00679	Haloperidol	For the management of psychotic disorders (eg. schizophrenia) and delirium, as well as to control tics and vocal utterances of Tourette's syndrome (Gilles de la Tourette's syndrome). Also used for the treatment of severe behavioural problems in children with disrubtive behaviour disorder or ADHD (attention-deficit hyperactivity disorder). Haloperidol has been used in the prevention and control of…	Thioridazine	For the treatment of schizophrenia and generalized anxiety disorder.	11.6422	0.350887	PD-like		678
DB00502 dd DB01621	Haloperidol	For the management of psychotic disorders (eg. schizophrenia) and delirium, as well as to control tics and vocal utterances of Tourette's syndrome (Gilles de la Tourette's syndrome). Also used for the treatment of severe behavioural problems in children with disrubtive behaviour disorder or ADHD (attention-deficit hyperactivity disorder). Haloperidol has been used in the prevention and control of…	Pipotiazine	For the maintenance treatment of chronic non-agitated schizophrenic patients.	11.6422	0.350887			478
DB00321 dd DB00575	Amitriptyline	For the treatment of anxiety, bipolar disorders, and depression.	Clonidine	May be used as an adjunct in the treatment of hypertension, as an epidural infusion as an adjunct treatment in the management of severe cancer pain that is not relieved by opiate analgesics alone, for differential diagnosis of pheochromocytoma in hypertensive patients, prophylaxis of vascular migraine headaches, treatment of severe dysmenorrhea, management of vasomotor symptoms associated with me…	11.632	0.350581	PD-like	YES	491
DB00335 dd DB00813	Atenolol	For the management of hypertention and long-term management of patients with angina pectoris	Fentanyl	For the treatment of cancer patients with severe pain that breaks through their regular narcotic therapy.	11.632	0.350581		YES
DB00818 dd DB01162	Propofol	Used for induction and/or maintenance of anaesthesia and for management of refractory status epilepticus.	Terazosin	For the treatment of symptomatic BPH and mild to moderate hypertension.	11.632	0.350581
DB00382 dd DB00480	Tacrine	For the palliative treatment of mild to moderate dementia of the Alzheimer's type.	Lenalidomide	For the treatment of patients with transfusion-dependent anemia due to low- or intermediate- risk myelodysplastic syndromes associated with a deletion 5q cytogenetic abnormality with or without additional cytogenetic abnormalities.	11.5998	0.34961
DB00541 dd DB01043	Vincristine	For treatment of acute leukaemia, malignant lymphoma, Hodgkin's disease, acute erythraemia, acute panmyelosis	Memantine	For the treatment of moderate to severe dementia of the Alzheimer's type.	11.5998	0.34961
DB00679 dd DB01173	Thioridazine	For the treatment of schizophrenia and generalized anxiety disorder.	Orphenadrine	Indicated for the treatment of Parkinson's disease.	11.5932	0.349409
DB00489 dd DB00598	Sotalol	For the maintenance of normal sinus rhythm [delay in time to recurrence of atrial fibrillation/atrial flutter (AFIB/AFL)] in patients with symptomatic AFIB/AFL who are currently in sinus rhythm. Also for the treatment of documented life-threatening ventricular arrhythmias.	Labetalol	For the management of hypertension (alone or in combination with other classes of antihypertensive agents), as well as chronic stable angina pectoris and sympathetic overactivity syndrome associated with severe tetanus. Labetalol is used parenterally for immediate reduction in blood pressure in severe hypertension or in hypertensive crises when considered an emergency, for the control of blood pr…	11.5359	0.347683			489
DB01136 dd DB01218	Carvedilol	For the treatment of mild or moderate (NYHA class II or III) heart failure of ischemic or cardiomyopathic origin.	Halofantrine	For treatment of Severe malaria	11.5359	0.347683
DB00623 dd DB01267	Fluphenazine	For management of manifestations of psychotic disorders.	Paliperidone	For the treatment of schizophrenia.	11.5145	0.347039
DB00915 dd DB01618	Amantadine	For the chemoprophylaxis, prophylaxis, and treatment of signs and symptoms of infection caused by various strains of influenza A virus. Also for the treatment of parkinsonism and drug-induced extrapyramidal reactions.	Molindone	Molindone is used for the management of the manifestations of psychotic disorders.	11.5145	0.347039			301
DB00285 dd DB00545	Venlafaxine	For the management of major depressive disorder (MDD), generalized anxiety disorder (GAD), social anxiety disorder (social phobia), panic disorder with or without agoraphobia, and vasomotor symptoms in women with breast cancer and in postmenopausal women.	Pyridostigmine	For the treatment of myasthenia gravis.	11.5145	0.347039
DB00333 dd DB00659	Methadone	For the treatment of dry cough, drug withdrawal syndrome, opioid type drug dependence, and pain.	Acamprosate	For the maintenance of abstinence from alcohol in patients with alcohol dependence who are abstinent at treatment initiation	11.5145	0.347039			160
DB00661 dd DB00665	Verapamil	For the treatment of hypertension, angina, and cluster headache prophylaxis.	Nilutamide	For use in combination with surgical castration for the treatment of metastatic prostate cancer involving distant lymph nodes, bone, or visceral organs (Stage D2).	11.5145	0.347039
DB00280 dd DB00933	Disopyramide	For the treatment of documented ventricular arrhythmias, such as sustained ventricular tachycardia, ventricular pre-excitation and cardiac dysrhythmias. It is a Class Ia antiarrhythmic drug.	Mesoridazine	Used in the treatment of schizophrenia, organic brain disorders, alcoholism and psychoneuroses.	11.5004	0.346615	PD-like
DB00798 dd DB01254	Gentamicin	For treatment of serious infections caused by susceptible strains of the following microorganisms: <i>P. aeruginosa</i>, <i>Proteus</i> species (indole-positive and indole-negative), <i>E. coli</i>, <i>Klebsiella-Enterobactor-Serratia</i> species, <i>Citrobacter</i> species and <i>Staphylococcus</i> species (coagulase-positive and coagulase-negative).	Dasatinib	For the treatment of adults with chronic, accelerated, or myeloid or lymphoid blast phase chronic myeloid leukemia with resistance or intolerance to prior therapy. Also indicated for the treatment of adults with Philadelphia chromosome-positive acute lymphoblastic leukemia with resistance or intolerance to prior therapy.	11.5004	0.346615
DB00656 dd DB00843	Trazodone	For the treatment of depression.	Donepezil	For the palliative treatment of mild to moderate dementia of the Alzheimer's type.	11.492	0.346361	PD-like	YES
DB00543 dd DB00726	Amoxapine	For the relief of symptoms of depression in patients with neurotic or reactive depressive disorders as well as endogenous and psychotic depressions. Also for depression accompanied by anxiety or agitation.	Trimipramine	For the treatment of depression and depression accompanied by anxiety, agitation or sleep disturbance	11.492	0.346361	PD-like		487
DB00458 dd DB00540	Imipramine	For the relief of symptoms of depression and as temporary adjunctive therapy in reducing enuresis in children aged 6 years and older. May also be used to manage panic disorders, with or without agoraphobia, as a second line agent in ADHD, management of eating disorders, for short-term management of acute depressive episodes in bipolar disorder and schizophrenia, and for symptomatic treatment of p…	Nortriptyline	For the treatment of depression.	11.492	0.346361			492
DB00321 dd DB01151	Amitriptyline	For the treatment of anxiety, bipolar disorders, and depression.	Desipramine	For relief of symptoms in various depressive syndromes, especially endogenous depression. It has also been used to manage chronic peripheral neuropathic pain, as a second line agent for the management of anxiety disorders (e.g. panic disorder, generalized anxiety disorder), and as a second or third line agent in the ADHD management.	11.492	0.346361			492
DB00312 dd DB00794	Pentobarbital	For the short-term treatment of insomnia.	Primidone	For the treatment of epilepsy	11.492	0.346361			340
DB00530 dd DB00661	Erlotinib	For the treatment of patients with locally advanced or metastatic non-small cell lung cancer after failure of at least one prior chemotherapy regimen. Also for use, in combination with gemcitabine, as the first-line treatment of patients with locally advanced, unresectable or metastatic pancreatic cancer.	Verapamil	For the treatment of hypertension, angina, and cluster headache prophylaxis.	11.4539	0.345213		YES
DB00215 dd DB00363	Citalopram	For the treatment of depression.	Clozapine	For use in patients with treatment-resistant schizophrenia.	11.4495	0.345079	PD-like	YES	663
DB00382 dd DB01224	Tacrine	For the palliative treatment of mild to moderate dementia of the Alzheimer's type.	Quetiapine	For the treatment of schizophrenia and related psychotic disorders.	11.4495	0.345079	PD-like
DB00521 dd DB00960	Carteolol	For the treatment of intraocular hypertension and chronic open-angle glaucoma	Pindolol	For the management of hypertension, edema, ventricular tachycardias, and atrial fibrillation.	11.4426	0.34487			491
DB00502 dd DB01149	Haloperidol	For the management of psychotic disorders (eg. schizophrenia) and delirium, as well as to control tics and vocal utterances of Tourette's syndrome (Gilles de la Tourette's syndrome). Also used for the treatment of severe behavioural problems in children with disrubtive behaviour disorder or ADHD (attention-deficit hyperactivity disorder). Haloperidol has been used in the prevention and control of…	Nefazodone	For the treatment of depression.	11.4406	0.344812			276
DB00408 dd DB00490	Loxapine	For the management of the manifestations of psychotic disorders such as schizophrenia	Buspirone	For the management of anxiety disorders or the short-term relief of the symptoms of anxiety, and also as an augmention of SSRI-treatment against depression.	11.4406	0.344812
DB00216 dd DB00334	Eletriptan	For the acute treatment of migraine with or without aura in adults.	Olanzapine	For the acute and maintenance treatment of schizophrenia and related psychotic disorders, as well as acute treatment of manic or mixed episodes of bipolar 1 disorder. Intramuscular olanzapine is indicated for the rapid control of agitated patients.	11.4211	0.344222		YES	190
DB01020 dd DB01242	Isosorbide Mononitrate	For the prevention of angina pectoris due to coronary artery disease and the treatment of acute and chronic angina pectoris, hypertension, and myocardial infarction.	Clomipramine	For the treatment of depression, obsessive compulsive disorder (OCD), panic attacks with or without agoraphobia, narcolepsy, chronic pain, and enuresis.	11.4211	0.344222
DB00740 dd DB00909	Riluzole	For the treatment of amyotrophic lateral sclerosis (ALS, Lou Gehrig's Disease)	Zonisamide	For use as adjunctive treatment of partial seizures in adults with epilepsy.	11.4211	0.344222
DB00490 dd DB00679	Buspirone	For the management of anxiety disorders or the short-term relief of the symptoms of anxiety, and also as an augmention of SSRI-treatment against depression.	Thioridazine	For the treatment of schizophrenia and generalized anxiety disorder.	11.3914	0.343328			330
DB00457 dd DB00590	Prazosin	For treatment of hypertension, symptomatic benign prostatic hyperplasia, and severe congestive heart failure. May also be used alone or in combination with &beta;-blockers in the preoperative management of signs and symptoms of pheochromocytoma.	Doxazosin	For treatment and management of mild to moderate hypertension and urinary obstruction symptoms caused by BPH.	11.3861	0.34317		YES	492
DB00379 dd DB00661	Mexiletine	For the treatment of ventricular tachycardia and symptomatic premature ventricular beats, and prevention of ventricular fibrillation.	Verapamil	For the treatment of hypertension, angina, and cluster headache prophylaxis.	11.3806	0.343004		YES	491
DB00187 dd DB01254	Esmolol	For the rapid control of ventricular rate in patients with atrial fibrillation or atrial flutter in perioperative, postoperative, or other emergent circumstances where short term control of ventricular rate with a short-acting agent is desirable. Also used in noncompensatory sinus tachycardia where the rapid heart rate requires specific intervention.	Dasatinib	For the treatment of adults with chronic, accelerated, or myeloid or lymphoid blast phase chronic myeloid leukemia with resistance or intolerance to prior therapy. Also indicated for the treatment of adults with Philadelphia chromosome-positive acute lymphoblastic leukemia with resistance or intolerance to prior therapy.	11.3806	0.343004
DB00843 dd DB01196	Donepezil	For the palliative treatment of mild to moderate dementia of the Alzheimer's type.	Estramustine	For the palliative treatment of patients with metastatic and/or progressive carcinoma of the prostate	11.3806	0.343004
DB00726 dd DB00988	Trimipramine	For the treatment of depression and depression accompanied by anxiety, agitation or sleep disturbance	Dopamine	For the correction of hemodynamic imbalances present in the shock syndrome due to myocardial infarction, trauma, endotoxic septicemia, open-heart surgery, renal failure, and chronic cardiac decompensation as in congestive failure	11.365	0.342532
DB00195 dd DB00477	Betaxolol	For the management of hypertension.	Chlorpromazine	For the treatment of schizophrenia, control nausea and vomiting, For relief of restlessness and apprehension before surgery, adjunct in the treatment of tetanus, control the manifestations of the manic type of manic-depressive illness.	11.3586	0.342341
DB00680 dd DB00960	Moricizine	Used to treat irregular heartbeats (arrhythmias) and maintain a normal heart rate.	Pindolol	For the management of hypertension, edema, ventricular tachycardias, and atrial fibrillation.	11.3586	0.342341
DB00264 dd DB00604	Metoprolol	For the treatment of hypertension and angina pectoris.	Cisapride	For the symptomatic treatment of adult patients with nocturnal heartburn due to gastroesophageal reflux disease.	11.3586	0.342341
DB00268 dd DB01184	Ropinirole	For the treatment of the signs and symptoms of idiopathic Parkinson's disease. Also used for the treatment of restless legs syndrome.	Domperidone	For management of dyspepsia, heartburn, epigastric pain, nausea, and vomiting.	11.3215	0.34122			267
DB00490 dd DB00502	Buspirone	For the management of anxiety disorders or the short-term relief of the symptoms of anxiety, and also as an augmention of SSRI-treatment against depression.	Haloperidol	For the management of psychotic disorders (eg. schizophrenia) and delirium, as well as to control tics and vocal utterances of Tourette's syndrome (Gilles de la Tourette's syndrome). Also used for the treatment of severe behavioural problems in children with disrubtive behaviour disorder or ADHD (attention-deficit hyperactivity disorder). Haloperidol has been used in the prevention and control of…	11.3139	0.340993		YES	492
DB00679 dd DB01182	Thioridazine	For the treatment of schizophrenia and generalized anxiety disorder.	Propafenone	Used to prolong the time to recurrence of paroxysmal atrial fibrillation/flutter (PAF) associated with disabling symptoms in patients without structural heart disease. Also used for the treatment of life-threatening documented ventricular arrhythmias, such as sustained ventricular tachycardia.	11.3139	0.340993	PD-like		679
DB00726 dd DB00831	Trimipramine	For the treatment of depression and depression accompanied by anxiety, agitation or sleep disturbance	Trifluoperazine	For the treatment of anxiety disorders, depressive symptoms secondary to anxiety and agitation.	11.3139	0.340993			194
DB00630 dd DB00740	Alendronate	For the treatment and prevention of osteoporosis in women and Paget's disease of bone in both men and women.	Riluzole	For the treatment of amyotrophic lateral sclerosis (ALS, Lou Gehrig's Disease)	11.3139	0.340993
DB00604 dd DB01618	Cisapride	For the symptomatic treatment of adult patients with nocturnal heartburn due to gastroesophageal reflux disease.	Molindone	Molindone is used for the management of the manifestations of psychotic disorders.	11.3125	0.340951
DB00393 dd DB00661	Nimodipine	For use as an adjunct to improve neurologic outcome following subarachnoid hemorrhage (SAH) from ruptured intracranial berry aneurysms by reducing the incidence and severity of ischemic deficits.	Verapamil	For the treatment of hypertension, angina, and cluster headache prophylaxis.	11.3125	0.340951			492
DB00280 dd DB01320	Disopyramide	For the treatment of documented ventricular arrhythmias, such as sustained ventricular tachycardia, ventricular pre-excitation and cardiac dysrhythmias. It is a Class Ia antiarrhythmic drug.	Fosphenytoin	For the control of generalized convulsive status epilepticus and prevention and treatment of seizures occurring during neurosurgery. It can also be substituted, short-term, for oral phenytoin.	11.3052	0.340729	PD-like
DB00216 dd DB00477	Eletriptan	For the acute treatment of migraine with or without aura in adults.	Chlorpromazine	For the treatment of schizophrenia, control nausea and vomiting, For relief of restlessness and apprehension before surgery, adjunct in the treatment of tetanus, control the manifestations of the manic type of manic-depressive illness.	11.3052	0.340729
DB00532 dd DB01020	Mephenytoin	For the treatment of refractory partial epilepsy.	Isosorbide Mononitrate	For the prevention of angina pectoris due to coronary artery disease and the treatment of acute and chronic angina pectoris, hypertension, and myocardial infarction.	11.3052	0.340729
DB00983 dd DB04861	Formoterol	For use as long-term maintenance treatment of asthma in patients 6 years of age and older with reversible obstructive airways disease, including patients with symptoms of nocturnal asthma, who are using optimal corticosteroid treatment and experiencing regular or frequent breakthrough symptoms requiring use of a short-acting bronchodilator. Not indicated for asthma that can be successfully manage…	Nebivolol	For the treatment of essential hypertension.	11.3052	0.340729
DB00187 dd DB01035	Esmolol	For the rapid control of ventricular rate in patients with atrial fibrillation or atrial flutter in perioperative, postoperative, or other emergent circumstances where short term control of ventricular rate with a short-acting agent is desirable. Also used in noncompensatory sinus tachycardia where the rapid heart rate requires specific intervention.	Procainamide	For the treatment of life-threatening ventricular arrhythmias.	11.3052	0.340729			361
DB00543 dd DB00964	Amoxapine	For the relief of symptoms of depression in patients with neurotic or reactive depressive disorders as well as endogenous and psychotic depressions. Also for depression accompanied by anxiety or agitation.	Apraclonidine	For prevention or reduction of intraoperative and postoperative increases in intraocular pressure (IOP) before and after ocular laser surgery when used prophylactically. Also used as a short-term adjunctive therapy in patients with open-angle glaucoma who are on maximally tolerated medical therapy requiring additional IOP reduction.	11.3052	0.340729
DB00268 dd DB01193	Ropinirole	For the treatment of the signs and symptoms of idiopathic Parkinson's disease. Also used for the treatment of restless legs syndrome.	Acebutolol	For the management of hypertension and ventricular premature beats in adults.	11.3022	0.340638		YES
DB00268 dd DB00806	Ropinirole	For the treatment of the signs and symptoms of idiopathic Parkinson's disease. Also used for the treatment of restless legs syndrome.	Pentoxifylline	For the treatment of patients with intermittent lameness or immobility arising from chronic occlusive arterial disease of the limbs.	11.3022	0.340638
DB01136 dd DB01193	Carvedilol	For the treatment of mild or moderate (NYHA class II or III) heart failure of ischemic or cardiomyopathic origin.	Acebutolol	For the management of hypertension and ventricular premature beats in adults.	11.2795	0.339957		YES	432
DB00328 dd DB00966	Indomethacin	For moderate to severe rheumatoid arthritis including acute flares of chronic disease, ankylosing spondylitis, osteoarthritis, acute painful shoulder (bursitis and/or tendinitis) and acute gouty arthritis.	Telmisartan	Used alone or in combination with other classes of antihypertensives for the treatment of hypertension. Also used in the treatment of diabetic nephropathy in hypertensive patients with type 2 diabetes mellitus, as well as the treatment of congestive heart failure (only in patients who cannot tolerate ACE inhibitors).	11.2795	0.339957	PD-like	YES
DB00996 dd DB01621	Gabapentin	For the management of postherpetic neuralgia in adults and as adjunctive therapy in the treatment of partial seizures with and without secondary generalization in patients over 12 years of age with epilepsy.	Pipotiazine	For the maintenance treatment of chronic non-agitated schizophrenic patients.	11.2795	0.339957
DB00363 dd DB00960	Clozapine	For use in patients with treatment-resistant schizophrenia.	Pindolol	For the management of hypertension, edema, ventricular tachycardias, and atrial fibrillation.	11.2795	0.339957
DB00379 dd DB00776	Mexiletine	For the treatment of ventricular tachycardia and symptomatic premature ventricular beats, and prevention of ventricular fibrillation.	Oxcarbazepine	For use as monotherapy or adjunctive therapy in the treatment of partial seizures in adults with epilepsy and as adjunctive therapy in the treatment of partial seizures in children ages 4-16 with epilepsy.	11.2795	0.339957
DB01020 dd DB01151	Isosorbide Mononitrate	For the prevention of angina pectoris due to coronary artery disease and the treatment of acute and chronic angina pectoris, hypertension, and myocardial infarction.	Desipramine	For relief of symptoms in various depressive syndromes, especially endogenous depression. It has also been used to manage chronic peripheral neuropathic pain, as a second line agent for the management of anxiety disorders (e.g. panic disorder, generalized anxiety disorder), and as a second or third line agent in the ADHD management.	11.2795	0.339957
DB00734 dd DB01020	Risperidone	For the treatment of schizophrenia in adults and in adolescents, ages 13 to 17, and for the short-term treatment of manic or mixed episodes of bipolar I disorder in children and adolescents ages 10 to 17. May also be used to manage symptoms of inappropriate behavior due to aggression and/or psychosis in patients with severe dementia.	Isosorbide Mononitrate	For the prevention of angina pectoris due to coronary artery disease and the treatment of acute and chronic angina pectoris, hypertension, and myocardial infarction.	11.2795	0.339957
DB01020 dd DB01238	Isosorbide Mononitrate	For the prevention of angina pectoris due to coronary artery disease and the treatment of acute and chronic angina pectoris, hypertension, and myocardial infarction.	Aripiprazole	For the treatment of schizophrenia and related psychotic disorders.	11.2795	0.339957
DB00145 dd DB00379	Glycine	Supplemental glycine may have antispastic activity. Very early findings suggest it may also have antipsychotic activity as well as antioxidant and anti-inflammatory activities.	Mexiletine	For the treatment of ventricular tachycardia and symptomatic premature ventricular beats, and prevention of ventricular fibrillation.	11.2746	0.339809
DB00598 dd DB01214	Labetalol	For the management of hypertension (alone or in combination with other classes of antihypertensive agents), as well as chronic stable angina pectoris and sympathetic overactivity syndrome associated with severe tetanus. Labetalol is used parenterally for immediate reduction in blood pressure in severe hypertension or in hypertensive crises when considered an emergency, for the control of blood pr…	Metipranolol	Indicated in the treatment of elevated intraocular pressure in patients with ocular hypertension or open angle glaucoma.	11.2746	0.339809			224
DB00321 dd DB00598	Amitriptyline	For the treatment of anxiety, bipolar disorders, and depression.	Labetalol	For the management of hypertension (alone or in combination with other classes of antihypertensive agents), as well as chronic stable angina pectoris and sympathetic overactivity syndrome associated with severe tetanus. Labetalol is used parenterally for immediate reduction in blood pressure in severe hypertension or in hypertensive crises when considered an emergency, for the control of blood pr…	11.2609	0.339396
DB00502 dd DB00933	Haloperidol	For the management of psychotic disorders (eg. schizophrenia) and delirium, as well as to control tics and vocal utterances of Tourette's syndrome (Gilles de la Tourette's syndrome). Also used for the treatment of severe behavioural problems in children with disrubtive behaviour disorder or ADHD (attention-deficit hyperactivity disorder). Haloperidol has been used in the prevention and control of…	Mesoridazine	Used in the treatment of schizophrenia, organic brain disorders, alcoholism and psychoneuroses.	11.2575	0.339293	PD-like		488
DB00268 dd DB00776	Ropinirole	For the treatment of the signs and symptoms of idiopathic Parkinson's disease. Also used for the treatment of restless legs syndrome.	Oxcarbazepine	For use as monotherapy or adjunctive therapy in the treatment of partial seizures in adults with epilepsy and as adjunctive therapy in the treatment of partial seizures in children ages 4-16 with epilepsy.	11.2447	0.338906		YES
DB00996 dd DB01242	Gabapentin	For the management of postherpetic neuralgia in adults and as adjunctive therapy in the treatment of partial seizures with and without secondary generalization in patients over 12 years of age with epilepsy.	Clomipramine	For the treatment of depression, obsessive compulsive disorder (OCD), panic attacks with or without agoraphobia, narcolepsy, chronic pain, and enuresis.	11.2447	0.338906		YES
DB00268 dd DB00740	Ropinirole	For the treatment of the signs and symptoms of idiopathic Parkinson's disease. Also used for the treatment of restless legs syndrome.	Riluzole	For the treatment of amyotrophic lateral sclerosis (ALS, Lou Gehrig's Disease)	11.2447	0.338906		YES	155
DB00472 dd DB01156	Fluoxetine	For the treatment of depression, obsessive compulsive disorder, and bulimia nervosa.	Bupropion	For the treatment of depression and as aid to smoking cessation.	11.2447	0.338906		YES	492
DB00472 dd DB00813	Fluoxetine	For the treatment of depression, obsessive compulsive disorder, and bulimia nervosa.	Fentanyl	For the treatment of cancer patients with severe pain that breaks through their regular narcotic therapy.	11.2447	0.338906		YES
DB00382 dd DB00843	Tacrine	For the palliative treatment of mild to moderate dementia of the Alzheimer's type.	Donepezil	For the palliative treatment of mild to moderate dementia of the Alzheimer's type.	11.2447	0.338906			492
DB00604 dd DB01410	Cisapride	For the symptomatic treatment of adult patients with nocturnal heartburn due to gastroesophageal reflux disease.	Ciclesonide	For the treatment of nasal symptoms associated with seasonal and perennial allergic rhinitis in adults and adolescents 12 years of age and older.	11.2101	0.337863
DB00334 dd DB00934	Olanzapine	For the acute and maintenance treatment of schizophrenia and related psychotic disorders, as well as acute treatment of manic or mixed episodes of bipolar 1 disorder. Intramuscular olanzapine is indicated for the rapid control of agitated patients.	Maprotiline	For treatment of depression, including the depressed phase of bipolar depression, psychotic depression, and involutional melancholia, and may also be helpful in treating certain patients suffering severe depressive neurosis.	11.1966	0.337457
DB00252 dd DB00317	Phenytoin	For the control of generalized tonic-clonic (grand mal) and complex partial (psychomotor, temporal lobe) seizures and prevention and treatment of seizures occurring during or following neurosurgery.	Gefitinib	For the continued treatment of patients with locally advanced or metastatic non-small cell lung cancer after failure of either platinum-based or docetaxel chemotherapies.	11.1731	0.33675	PK	YES
DB00187 dd DB01173	Esmolol	For the rapid control of ventricular rate in patients with atrial fibrillation or atrial flutter in perioperative, postoperative, or other emergent circumstances where short term control of ventricular rate with a short-acting agent is desirable. Also used in noncompensatory sinus tachycardia where the rapid heart rate requires specific intervention.	Orphenadrine	Indicated for the treatment of Parkinson's disease.	11.1656	0.336523
DB00335 dd DB01173	Atenolol	For the management of hypertention and long-term management of patients with angina pectoris	Orphenadrine	Indicated for the treatment of Parkinson's disease.	11.1656	0.336523
DB00408 dd DB00454	Loxapine	For the management of the manifestations of psychotic disorders such as schizophrenia	Meperidine	Used to control moderate to severe pain.	11.1656	0.336523
DB00933 dd DB01221	Mesoridazine	Used in the treatment of schizophrenia, organic brain disorders, alcoholism and psychoneuroses.	Ketamine	For use as the sole anesthetic agent for diagnostic and surgical procedures that do not require skeletal muscle relaxation.	11.1656	0.336523
DB01233 dd DB01618	Metoclopramide	For the treatment of gastroesophageal reflux disease (GERD). It is also used in treating nausea and vomiting, and to increase gastric emptying.	Molindone	Molindone is used for the management of the manifestations of psychotic disorders.	11.1656	0.336523			485
DB00751 dd DB01224	Epinastine	For the prevention of itching associated with allergic conjunctivitis.	Quetiapine	For the treatment of schizophrenia and related psychotic disorders.	11.1656	0.336523
DB00407 dd DB00594	Ardeparin	For prevention of deep vein thrombosis, which may result in pulmonary embolism, following knee surgery.	Amiloride	For use as adjunctive treatment with thiazide diuretics or other kaliuretic-diuretic agents in congestive heart failure or hypertension.	11.1622	0.33642
DB00277 dd DB00806	Theophylline	For the treatment of the symptoms and reversible airflow obstruction associated with chronic asthma and other chronic lung diseases, such as emphysema and chronic bronchitis.	Pentoxifylline	For the treatment of patients with intermittent lameness or immobility arising from chronic occlusive arterial disease of the limbs.	11.1507	0.336075	PD-like		491
DB00307 dd DB00966	Bexarotene	Used orally for the treatment of skin manifestations of cutaneous T-cell lymphoma (CTCL) in patients who are refractory to at least one prior systemic therapy. Also used topically for the treatment of skin lesions in early (stage IA and IB) CTCL in patients who experience refractory or persistent disease with the use of other therapies or are intolerant of other therapies.	Telmisartan	Used alone or in combination with other classes of antihypertensives for the treatment of hypertension. Also used in the treatment of diabetic nephropathy in hypertensive patients with type 2 diabetes mellitus, as well as the treatment of congestive heart failure (only in patients who cannot tolerate ACE inhibitors).	11.1473	0.335971			163
DB00571 dd DB00960	Propranolol	For the prophylaxis of migraine.	Pindolol	For the management of hypertension, edema, ventricular tachycardias, and atrial fibrillation.	11.1473	0.335971			492
DB00433 dd DB01621	Prochlorperazine	For the symptomatic management of psychotic disorders, short term management of nonpsychotic anxiety in patients with generalized anxiety disorder, and for the control of severe nausea and vomiting of various causes.	Pipotiazine	For the maintenance treatment of chronic non-agitated schizophrenic patients.	11.1473	0.335971			156
DB00307 dd DB00749	Bexarotene	Used orally for the treatment of skin manifestations of cutaneous T-cell lymphoma (CTCL) in patients who are refractory to at least one prior systemic therapy. Also used topically for the treatment of skin lesions in early (stage IA and IB) CTCL in patients who experience refractory or persistent disease with the use of other therapies or are intolerant of other therapies.	Etodolac	For acute and long-term management of signs and symptoms of osteoarthritis and rheumatoid arthritis, as well as for the management of pain.	11.1473	0.335971
DB00683 dd DB01068	Midazolam	For use as a sedative perioperatively.	Clonazepam	Used as an anticonvulsant in the treatment of the Lennox-Gastaut syndrome (petit mal variant), akinetic and myoclonic seizures.	11.1382	0.335698		YES	491
DB00335 dd DB01043	Atenolol	For the management of hypertention and long-term management of patients with angina pectoris	Memantine	For the treatment of moderate to severe dementia of the Alzheimer's type.	11.1382	0.335698		YES
DB00202 dd DB00734	Succinylcholine	Used in surgical procedures where a rapid onset and brief duration of muscle relaxation is needed (includes intubation, endoscopies, and ECT)	Risperidone	For the treatment of schizophrenia in adults and in adolescents, ages 13 to 17, and for the short-term treatment of manic or mixed episodes of bipolar I disorder in children and adolescents ages 10 to 17. May also be used to manage symptoms of inappropriate behavior due to aggression and/or psychosis in patients with severe dementia.	11.1322	0.335517
DB00264 dd DB00661	Metoprolol	For the treatment of hypertension and angina pectoris.	Verapamil	For the treatment of hypertension, angina, and cluster headache prophylaxis.	11.1062	0.334733	PD-like	YES	492
DB00598 dd DB01001	Labetalol	For the management of hypertension (alone or in combination with other classes of antihypertensive agents), as well as chronic stable angina pectoris and sympathetic overactivity syndrome associated with severe tetanus. Labetalol is used parenterally for immediate reduction in blood pressure in severe hypertension or in hypertensive crises when considered an emergency, for the control of blood pr…	Salbutamol	For symptomatic relief and prevention of bronchospasm due to bronchial asthma, chronic bronchitis, and other chronic bronchopulmonary disorders such as COPD.	11.0852	0.334098	PD-like	YES	431
DB00831 dd DB00933	Trifluoperazine	For the treatment of anxiety disorders, depressive symptoms secondary to anxiety and agitation.	Mesoridazine	Used in the treatment of schizophrenia, organic brain disorders, alcoholism and psychoneuroses.	11.0563	0.33323			51
DB00280 dd DB01224	Disopyramide	For the treatment of documented ventricular arrhythmias, such as sustained ventricular tachycardia, ventricular pre-excitation and cardiac dysrhythmias. It is a Class Ia antiarrhythmic drug.	Quetiapine	For the treatment of schizophrenia and related psychotic disorders.	11.0563	0.33323
DB00268 dd DB01136	Ropinirole	For the treatment of the signs and symptoms of idiopathic Parkinson's disease. Also used for the treatment of restless legs syndrome.	Carvedilol	For the treatment of mild or moderate (NYHA class II or III) heart failure of ischemic or cardiomyopathic origin.	11.0539	0.333158		YES
DB00502 dd DB01173	Haloperidol	For the management of psychotic disorders (eg. schizophrenia) and delirium, as well as to control tics and vocal utterances of Tourette's syndrome (Gilles de la Tourette's syndrome). Also used for the treatment of severe behavioural problems in children with disrubtive behaviour disorder or ADHD (attention-deficit hyperactivity disorder). Haloperidol has been used in the prevention and control of…	Orphenadrine	Indicated for the treatment of Parkinson's disease.	10.9911	0.331265	PD-like		105
DB00960 dd DB01043	Pindolol	For the management of hypertension, edema, ventricular tachycardias, and atrial fibrillation.	Memantine	For the treatment of moderate to severe dementia of the Alzheimer's type.	10.9911	0.331265
DB00434 dd DB00477	Cyproheptadine	For treatment of perennial and seasonal allergic rhinitis, vasomotor rhinitis, allergic conjunctivitis due to inhalant allergens and foods, mild uncomplicated allergic skin manifestations of urticaria and angioedema, amelioration of allergic reactions to blood or plasma, cold urticaria, dermatographism, and as therapy for anaphylactic reactions adjunctive to epinephrine.	Chlorpromazine	For the treatment of schizophrenia, control nausea and vomiting, For relief of restlessness and apprehension before surgery, adjunct in the treatment of tetanus, control the manifestations of the manic type of manic-depressive illness.	10.9784	0.33088			581
DB00571 dd DB00816	Propranolol	For the prophylaxis of migraine.	Orciprenaline	For the treatment of bronchospasm, chronic bronchitis, asthma, and emphysema.	10.9727	0.330708	PD-like		491
DB00321 dd DB00661	Amitriptyline	For the treatment of anxiety, bipolar disorders, and depression.	Verapamil	For the treatment of hypertension, angina, and cluster headache prophylaxis.	10.8977	0.328448		YES	537
DB01233 dd DB01238	Metoclopramide	For the treatment of gastroesophageal reflux disease (GERD). It is also used in treating nausea and vomiting, and to increase gastric emptying.	Aripiprazole	For the treatment of schizophrenia and related psychotic disorders.	10.8977	0.328448		YES
DB00204 dd DB01162	Dofetilide	For the maintenance of normal sinus rhythm (delay in time to recurrence of atrial fibrillation/atrial flutter [AF/AFl]) in patients with atrial fibrillation/atrial flutter of greater than one week duration who have been converted to normal sinus rhythm	Terazosin	For the treatment of symptomatic BPH and mild to moderate hypertension.	10.8977	0.328448		YES
DB00831 dd DB01618	Trifluoperazine	For the treatment of anxiety disorders, depressive symptoms secondary to anxiety and agitation.	Molindone	Molindone is used for the management of the manifestations of psychotic disorders.	10.8977	0.328448			488
DB00275 dd DB00530	Olmesartan	For the treatment of hypertension.	Erlotinib	For the treatment of patients with locally advanced or metastatic non-small cell lung cancer after failure of at least one prior chemotherapy regimen. Also for use, in combination with gemcitabine, as the first-line treatment of patients with locally advanced, unresectable or metastatic pancreatic cancer.	10.8977	0.328448			487
DB00960 dd DB01151	Pindolol	For the management of hypertension, edema, ventricular tachycardias, and atrial fibrillation.	Desipramine	For relief of symptoms in various depressive syndromes, especially endogenous depression. It has also been used to manage chronic peripheral neuropathic pain, as a second line agent for the management of anxiety disorders (e.g. panic disorder, generalized anxiety disorder), and as a second or third line agent in the ADHD management.	10.8977	0.328448			396
DB00363 dd DB01221	Clozapine	For use in patients with treatment-resistant schizophrenia.	Ketamine	For use as the sole anesthetic agent for diagnostic and surgical procedures that do not require skeletal muscle relaxation.	10.8977	0.328448			473
DB00435 dd DB01020	Nitric Oxide	For the treatment of term and near-term (&gt;34 weeks) neonates with hypoxic respiratory failure	Isosorbide Mononitrate	For the prevention of angina pectoris due to coronary artery disease and the treatment of acute and chronic angina pectoris, hypertension, and myocardial infarction.	10.8977	0.328448
DB01162 dd DB01218	Terazosin	For the treatment of symptomatic BPH and mild to moderate hypertension.	Halofantrine	For treatment of Severe malaria	10.8977	0.328448
DB00953 dd DB01267	Rizatriptan	For treatment of acute migraine attacks with or without aura.	Paliperidone	For the treatment of schizophrenia.	10.8906	0.328234
DB00458 dd DB00909	Imipramine	For the relief of symptoms of depression and as temporary adjunctive therapy in reducing enuresis in children aged 6 years and older. May also be used to manage panic disorders, with or without agoraphobia, as a second line agent in ADHD, management of eating disorders, for short-term management of acute depressive episodes in bipolar disorder and schizophrenia, and for symptomatic treatment of p…	Zonisamide	For use as adjunctive treatment of partial seizures in adults with epilepsy.	10.8906	0.328234
DB00915 dd DB01233	Amantadine	For the chemoprophylaxis, prophylaxis, and treatment of signs and symptoms of infection caused by various strains of influenza A virus. Also for the treatment of parkinsonism and drug-induced extrapyramidal reactions.	Metoclopramide	For the treatment of gastroesophageal reflux disease (GERD). It is also used in treating nausea and vomiting, and to increase gastric emptying.	10.8372	0.326625		YES
DB01151 dd DB01618	Desipramine	For relief of symptoms in various depressive syndromes, especially endogenous depression. It has also been used to manage chronic peripheral neuropathic pain, as a second line agent for the management of anxiety disorders (e.g. panic disorder, generalized anxiety disorder), and as a second or third line agent in the ADHD management.	Molindone	Molindone is used for the management of the manifestations of psychotic disorders.	10.8372	0.326625
DB00371 dd DB00425	Meprobamate	For the management of anxiety disorders or for the short-term relief of the symptoms of anxiety.	Zolpidem	For the short-term treatment of insomnia.	10.7949	0.325349		YES	215
DB00334 dd DB00344	Olanzapine	For the acute and maintenance treatment of schizophrenia and related psychotic disorders, as well as acute treatment of manic or mixed episodes of bipolar 1 disorder. Intramuscular olanzapine is indicated for the rapid control of agitated patients.	Protriptyline	For the treatment of depression and obsessive-compulsive disorders.	10.7949	0.325349
DB00612 dd DB01018	Bisoprolol	For the management of hypertension and prophylactic treatment of angina pectoris and heart failure.	Guanfacine	For use alone or in combination with other classes of antihypertensive agents in the management of hypertension. Has also been used for the treatment of attention deficit hyperactivity disorder (ADHD) in pediatric patients.	10.7949	0.325349
DB00280 dd DB01018	Disopyramide	For the treatment of documented ventricular arrhythmias, such as sustained ventricular tachycardia, ventricular pre-excitation and cardiac dysrhythmias. It is a Class Ia antiarrhythmic drug.	Guanfacine	For use alone or in combination with other classes of antihypertensive agents in the management of hypertension. Has also been used for the treatment of attention deficit hyperactivity disorder (ADHD) in pediatric patients.	10.7949	0.325349
DB00564 dd DB00679	Carbamazepine	For the treatment of epilepsy and pain associated with true trigeminal neuralgia.	Thioridazine	For the treatment of schizophrenia and generalized anxiety disorder.	10.7949	0.325349			472
DB00679 dd DB00776	Thioridazine	For the treatment of schizophrenia and generalized anxiety disorder.	Oxcarbazepine	For use as monotherapy or adjunctive therapy in the treatment of partial seizures in adults with epilepsy and as adjunctive therapy in the treatment of partial seizures in children ages 4-16 with epilepsy.	10.7949	0.325349
DB01133 dd DB01254	Tiludronate	For treatment of Paget's disease of bone (osteitis deformans).	Dasatinib	For the treatment of adults with chronic, accelerated, or myeloid or lymphoid blast phase chronic myeloid leukemia with resistance or intolerance to prior therapy. Also indicated for the treatment of adults with Philadelphia chromosome-positive acute lymphoblastic leukemia with resistance or intolerance to prior therapy.	10.7949	0.325349
DB01020 dd DB01254	Isosorbide Mononitrate	For the prevention of angina pectoris due to coronary artery disease and the treatment of acute and chronic angina pectoris, hypertension, and myocardial infarction.	Dasatinib	For the treatment of adults with chronic, accelerated, or myeloid or lymphoid blast phase chronic myeloid leukemia with resistance or intolerance to prior therapy. Also indicated for the treatment of adults with Philadelphia chromosome-positive acute lymphoblastic leukemia with resistance or intolerance to prior therapy.	10.7831	0.324995
DB00268 dd DB00924	Ropinirole	For the treatment of the signs and symptoms of idiopathic Parkinson's disease. Also used for the treatment of restless legs syndrome.	Cyclobenzaprine	For use as an adjunct to rest and physical therapy for relief of muscle spasm associated with acute, painful musculoskeletal conditions.	10.7764	0.324793		YES
DB00656 dd DB00734	Trazodone	For the treatment of depression.	Risperidone	For the treatment of schizophrenia in adults and in adolescents, ages 13 to 17, and for the short-term treatment of manic or mixed episodes of bipolar I disorder in children and adolescents ages 10 to 17. May also be used to manage symptoms of inappropriate behavior due to aggression and/or psychosis in patients with severe dementia.	10.7764	0.324793		YES	446
DB00540 dd DB00726	Nortriptyline	For the treatment of depression.	Trimipramine	For the treatment of depression and depression accompanied by anxiety, agitation or sleep disturbance	10.7764	0.324793	PD-like		491
DB00268 dd DB00623	Ropinirole	For the treatment of the signs and symptoms of idiopathic Parkinson's disease. Also used for the treatment of restless legs syndrome.	Fluphenazine	For management of manifestations of psychotic disorders.	10.7764	0.324793
DB00268 dd DB00850	Ropinirole	For the treatment of the signs and symptoms of idiopathic Parkinson's disease. Also used for the treatment of restless legs syndrome.	Perphenazine	For use in the management of the manifestations of psychotic disorders and for the control of severe nausea and vomiting in adults.	10.7764	0.324793
DB00268 dd DB01001	Ropinirole	For the treatment of the signs and symptoms of idiopathic Parkinson's disease. Also used for the treatment of restless legs syndrome.	Salbutamol	For symptomatic relief and prevention of bronchospasm due to bronchial asthma, chronic bronchitis, and other chronic bronchopulmonary disorders such as COPD.	10.7599	0.324295		YES
DB00434 dd DB00933	Cyproheptadine	For treatment of perennial and seasonal allergic rhinitis, vasomotor rhinitis, allergic conjunctivitis due to inhalant allergens and foods, mild uncomplicated allergic skin manifestations of urticaria and angioedema, amelioration of allergic reactions to blood or plasma, cold urticaria, dermatographism, and as therapy for anaphylactic reactions adjunctive to epinephrine.	Mesoridazine	Used in the treatment of schizophrenia, organic brain disorders, alcoholism and psychoneuroses.	10.7458	0.32387
DB00540 dd DB00909	Nortriptyline	For the treatment of depression.	Zonisamide	For use as adjunctive treatment of partial seizures in adults with epilepsy.	10.7278	0.323329		YES
DB00843 dd DB01618	Donepezil	For the palliative treatment of mild to moderate dementia of the Alzheimer's type.	Molindone	Molindone is used for the management of the manifestations of psychotic disorders.	10.7214	0.323136	PD-like
DB00434 dd DB00604	Cyproheptadine	For treatment of perennial and seasonal allergic rhinitis, vasomotor rhinitis, allergic conjunctivitis due to inhalant allergens and foods, mild uncomplicated allergic skin manifestations of urticaria and angioedema, amelioration of allergic reactions to blood or plasma, cold urticaria, dermatographism, and as therapy for anaphylactic reactions adjunctive to epinephrine.	Cisapride	For the symptomatic treatment of adult patients with nocturnal heartburn due to gastroesophageal reflux disease.	10.7214	0.323136
DB00796 dd DB01023	Candesartan	For the management of hypertension alone or in combination with other classes of antihypertensive agents. Also used as a first-line agent in the treatment of diabetic nephropathy, as well as a second-line agent in the treatment of congestive heart failure (only in those intolerant of ACE inhibitors).	Felodipine	For the treatment of mild to moderate essential hypertension.	10.6921	0.322251		YES	316
DB00270 dd DB01182	Isradipine	For the management of mild to moderate essential hypertension. It may be used alone or concurrently with thiazide-type diuretics.	Propafenone	Used to prolong the time to recurrence of paroxysmal atrial fibrillation/flutter (PAF) associated with disabling symptoms in patients without structural heart disease. Also used for the treatment of life-threatening documented ventricular arrhythmias, such as sustained ventricular tachycardia.	10.6921	0.322251
DB00899 dd DB01062	Remifentanil	For use during the induction and maintenance of general anesthesia.	Oxybutynin	For the treatment of overactive bladder.	10.6921	0.322251
DB00379 dd DB00532	Mexiletine	For the treatment of ventricular tachycardia and symptomatic premature ventricular beats, and prevention of ventricular fibrillation.	Mephenytoin	For the treatment of refractory partial epilepsy.	10.6859	0.322064	PD-like
DB00374 dd DB00472	Treprostinil	For use as a continuous subcutaneous infusion or intravenous infusion (for those not able to tolerate a subcutaneous infusion) for the treatment of pulmonary arterial hypertension in patients with NYHA Class II-IV symptoms to diminish symptoms associated with exercise.	Fluoxetine	For the treatment of depression, obsessive compulsive disorder, and bulimia nervosa.	10.6599	0.32128	PD-like
DB00540 dd DB01162	Nortriptyline	For the treatment of depression.	Terazosin	For the treatment of symptomatic BPH and mild to moderate hypertension.	10.6589	0.321252		YES
DB00604 dd DB00899	Cisapride	For the symptomatic treatment of adult patients with nocturnal heartburn due to gastroesophageal reflux disease.	Remifentanil	For use during the induction and maintenance of general anesthesia.	10.6589	0.321252
DB00398 dd DB00678	Sorafenib	For the treatment of patients with advanced renal cell carcinoma.	Losartan	For the treatment of hypertension.	10.6571	0.321196		YES
DB00321 dd DB00952	Amitriptyline	For the treatment of anxiety, bipolar disorders, and depression.	Naratriptan	For the acute treatment of migraine attacks with or without aura in adults.	10.6571	0.321196			156
DB01105 dd DB01156	Sibutramine	For the treatment of obesity.	Bupropion	For the treatment of depression and as aid to smoking cessation.	10.6555	0.321148		YES	486
DB00246 dd DB01184	Ziprasidone	For the treatment of schizophrenia and related psychotic disorders.	Domperidone	For management of dyspepsia, heartburn, epigastric pain, nausea, and vomiting.	10.6555	0.321148	PD-like
DB00960 dd DB01069	Pindolol	For the management of hypertension, edema, ventricular tachycardias, and atrial fibrillation.	Promethazine	For the treatment of allergic disorders, and nausea/vomiting.	10.6158	0.319953
DB00543 dd DB01114	Amoxapine	For the relief of symptoms of depression in patients with neurotic or reactive depressive disorders as well as endogenous and psychotic depressions. Also for depression accompanied by anxiety or agitation.	Chlorpheniramine	For the treatment of rhinitis, urticaria, allergy, common cold, asthma and hay fever.	10.6158	0.319953
DB00302 dd DB00513	Tranexamic Acid	For use in patients with hemophilia for short term use (two to eight days) to reduce or prevent hemorrhage and reduce the need for replacement therapy during and following tooth extraction. It can also be used for excessive bleeding in menstruation, surgery, or trauma cases.	Aminocaproic Acid	For use in the treatment of excessive postoperative bleeding.	10.5881	0.319117			809
DB00370 dd DB00960	Mirtazapine	For the treatment of major depressive disorder.	Pindolol	For the management of hypertension, edema, ventricular tachycardias, and atrial fibrillation.	10.5836	0.318981		YES	217
DB00334 dd DB00433	Olanzapine	For the acute and maintenance treatment of schizophrenia and related psychotic disorders, as well as acute treatment of manic or mixed episodes of bipolar 1 disorder. Intramuscular olanzapine is indicated for the rapid control of agitated patients.	Prochlorperazine	For the symptomatic management of psychotic disorders, short term management of nonpsychotic anxiety in patients with generalized anxiety disorder, and for the control of severe nausea and vomiting of various causes.	10.5772	0.318788		YES	187
DB00246 dd DB00433	Ziprasidone	For the treatment of schizophrenia and related psychotic disorders.	Prochlorperazine	For the symptomatic management of psychotic disorders, short term management of nonpsychotic anxiety in patients with generalized anxiety disorder, and for the control of severe nausea and vomiting of various causes.	10.5772	0.318788		YES	189
DB00335 dd DB01151	Atenolol	For the management of hypertention and long-term management of patients with angina pectoris	Desipramine	For relief of symptoms in various depressive syndromes, especially endogenous depression. It has also been used to manage chronic peripheral neuropathic pain, as a second line agent for the management of anxiety disorders (e.g. panic disorder, generalized anxiety disorder), and as a second or third line agent in the ADHD management.	10.5772	0.318788			362
DB00252 dd DB00379	Phenytoin	For the control of generalized tonic-clonic (grand mal) and complex partial (psychomotor, temporal lobe) seizures and prevention and treatment of seizures occurring during or following neurosurgery.	Mexiletine	For the treatment of ventricular tachycardia and symptomatic premature ventricular beats, and prevention of ventricular fibrillation.	10.5746	0.31871	PD-like	YES	694
DB00187 dd DB00333	Esmolol	For the rapid control of ventricular rate in patients with atrial fibrillation or atrial flutter in perioperative, postoperative, or other emergent circumstances where short term control of ventricular rate with a short-acting agent is desirable. Also used in noncompensatory sinus tachycardia where the rapid heart rate requires specific intervention.	Methadone	For the treatment of dry cough, drug withdrawal syndrome, opioid type drug dependence, and pain.	10.5746	0.31871
DB00543 dd DB00915	Amoxapine	For the relief of symptoms of depression in patients with neurotic or reactive depressive disorders as well as endogenous and psychotic depressions. Also for depression accompanied by anxiety or agitation.	Amantadine	For the chemoprophylaxis, prophylaxis, and treatment of signs and symptoms of infection caused by various strains of influenza A virus. Also for the treatment of parkinsonism and drug-induced extrapyramidal reactions.	10.552	0.31803		YES
DB00145 dd DB00252	Glycine	Supplemental glycine may have antispastic activity. Very early findings suggest it may also have antipsychotic activity as well as antioxidant and anti-inflammatory activities.	Phenytoin	For the control of generalized tonic-clonic (grand mal) and complex partial (psychomotor, temporal lobe) seizures and prevention and treatment of seizures occurring during or following neurosurgery.	10.552	0.31803
DB01001 dd DB01193	Salbutamol	For symptomatic relief and prevention of bronchospasm due to bronchial asthma, chronic bronchitis, and other chronic bronchopulmonary disorders such as COPD.	Acebutolol	For the management of hypertension and ventricular premature beats in adults.	10.5085	0.316718		YES	434
DB00530 dd DB00966	Erlotinib	For the treatment of patients with locally advanced or metastatic non-small cell lung cancer after failure of at least one prior chemotherapy regimen. Also for use, in combination with gemcitabine, as the first-line treatment of patients with locally advanced, unresectable or metastatic pancreatic cancer.	Telmisartan	Used alone or in combination with other classes of antihypertensives for the treatment of hypertension. Also used in the treatment of diabetic nephropathy in hypertensive patients with type 2 diabetes mellitus, as well as the treatment of congestive heart failure (only in patients who cannot tolerate ACE inhibitors).	10.5085	0.316718		YES	378
DB00960 dd DB01001	Pindolol	For the management of hypertension, edema, ventricular tachycardias, and atrial fibrillation.	Salbutamol	For symptomatic relief and prevention of bronchospasm due to bronchial asthma, chronic bronchitis, and other chronic bronchopulmonary disorders such as COPD.	10.5085	0.316718	PD-like		489
DB00477 dd DB01069	Chlorpromazine	For the treatment of schizophrenia, control nausea and vomiting, For relief of restlessness and apprehension before surgery, adjunct in the treatment of tetanus, control the manifestations of the manic type of manic-depressive illness.	Promethazine	For the treatment of allergic disorders, and nausea/vomiting.	10.507	0.316673		YES	492
DB00477 dd DB05271	Chlorpromazine	For the treatment of schizophrenia, control nausea and vomiting, For relief of restlessness and apprehension before surgery, adjunct in the treatment of tetanus, control the manifestations of the manic type of manic-depressive illness.	Rotigotine Transdermal Patch	Investigated for use/treatment in neurologic disorders and parkinson's disease.	10.507	0.316673
DB00281 dd DB00530	Lidocaine	For production of local or regional anesthesia by infiltration techniques such as percutaneous injection and intravenous regional anesthesia by peripheral nerve block techniques such as brachial plexus and intercostal and by central neural techniques such as lumbar and caudal epidural blocks.	Erlotinib	For the treatment of patients with locally advanced or metastatic non-small cell lung cancer after failure of at least one prior chemotherapy regimen. Also for use, in combination with gemcitabine, as the first-line treatment of patients with locally advanced, unresectable or metastatic pancreatic cancer.	10.507	0.316673
DB00264 dd DB01136	Metoprolol	For the treatment of hypertension and angina pectoris.	Carvedilol	For the treatment of mild or moderate (NYHA class II or III) heart failure of ischemic or cardiomyopathic origin.	10.5016	0.316512		YES	747
DB00924 dd DB01618	Cyclobenzaprine	For use as an adjunct to rest and physical therapy for relief of muscle spasm associated with acute, painful musculoskeletal conditions.	Molindone	Molindone is used for the management of the manifestations of psychotic disorders.	10.4848	0.316003
DB00308 dd DB01595	Ibutilide	Indicated for the rapid conversion of atrial fibrillation or atrial flutter of recent onset to sinus rhythm.	Nitrazepam	Used to treat short-term sleeping problems (insomnia), such as difficulty falling asleep, frequent awakenings during the night, and early-morning awakening.	10.4774	0.31578
DB00818 dd DB00952	Propofol	Used for induction and/or maintenance of anaesthesia and for management of refractory status epilepticus.	Naratriptan	For the acute treatment of migraine attacks with or without aura in adults.	10.4774	0.31578
DB00816 dd DB01100	Orciprenaline	For the treatment of bronchospasm, chronic bronchitis, asthma, and emphysema.	Pimozide	Used for the suppression of motor and phonic tics in patients with Tourette's Disorder who have failed to respond satisfactorily to standard treatment.	10.4774	0.31578
DB01039 dd DB01132	Fenofibrate	For use as adjunctive therapy to diet to reduce elevated LDL-C, Total-C,Triglycerides and Apo B, and to increase HDL-C in adult patients with primary hypercholesterolemia or mixed dyslipidemia (Fredrickson Types IIa and IIb)	Pioglitazone	Treatment of Type II diabetes mellitus	10.4722	0.315623		YES	489
DB00680 dd DB01173	Moricizine	Used to treat irregular heartbeats (arrhythmias) and maintain a normal heart rate.	Orphenadrine	Indicated for the treatment of Parkinson's disease.	10.4618	0.31531
DB00774 dd DB01119	Hydroflumethiazide	Used as adjunctive therapy in edema associated with congestive heart failure, hepatic cirrhosis, and corticosteroid and estrogen therapy. Also used in the management of hypertension either as the sole therapeutic agent or to enhance the effect of other antihypertensive drugs in the more severe forms of hypertension.	Diazoxide	Used parentally to treat hypertensive emergencies. Also used to treat hypoglycemia secondary to insulinoma.	10.4618	0.31531			156
DB00370 dd DB00502	Mirtazapine	For the treatment of major depressive disorder.	Haloperidol	For the management of psychotic disorders (eg. schizophrenia) and delirium, as well as to control tics and vocal utterances of Tourette's syndrome (Gilles de la Tourette's syndrome). Also used for the treatment of severe behavioural problems in children with disrubtive behaviour disorder or ADHD (attention-deficit hyperactivity disorder). Haloperidol has been used in the prevention and control of…	10.4529	0.315043		YES	439
DB00924 dd DB01069	Cyclobenzaprine	For use as an adjunct to rest and physical therapy for relief of muscle spasm associated with acute, painful musculoskeletal conditions.	Promethazine	For the treatment of allergic disorders, and nausea/vomiting.	10.4529	0.315043		YES
DB00434 dd DB01064	Cyproheptadine	For treatment of perennial and seasonal allergic rhinitis, vasomotor rhinitis, allergic conjunctivitis due to inhalant allergens and foods, mild uncomplicated allergic skin manifestations of urticaria and angioedema, amelioration of allergic reactions to blood or plasma, cold urticaria, dermatographism, and as therapy for anaphylactic reactions adjunctive to epinephrine.	Isoproterenol	For the treatment of mild or transient episodes of heart block that do not require electric shock or pacemaker therapy also used in management of asthma and chronic bronchitis	10.4467	0.314854			383
DB00187 dd DB00246	Esmolol	For the rapid control of ventricular rate in patients with atrial fibrillation or atrial flutter in perioperative, postoperative, or other emergent circumstances where short term control of ventricular rate with a short-acting agent is desirable. Also used in noncompensatory sinus tachycardia where the rapid heart rate requires specific intervention.	Ziprasidone	For the treatment of schizophrenia and related psychotic disorders.	10.4434	0.314757
DB00268 dd DB00398	Ropinirole	For the treatment of the signs and symptoms of idiopathic Parkinson's disease. Also used for the treatment of restless legs syndrome.	Sorafenib	For the treatment of patients with advanced renal cell carcinoma.	10.4434	0.314757
DB00187 dd DB01136	Esmolol	For the rapid control of ventricular rate in patients with atrial fibrillation or atrial flutter in perioperative, postoperative, or other emergent circumstances where short term control of ventricular rate with a short-acting agent is desirable. Also used in noncompensatory sinus tachycardia where the rapid heart rate requires specific intervention.	Carvedilol	For the treatment of mild or moderate (NYHA class II or III) heart failure of ischemic or cardiomyopathic origin.	10.4421	0.314717			165
DB00477 dd DB00612	Chlorpromazine	For the treatment of schizophrenia, control nausea and vomiting, For relief of restlessness and apprehension before surgery, adjunct in the treatment of tetanus, control the manifestations of the manic type of manic-depressive illness.	Bisoprolol	For the management of hypertension and prophylactic treatment of angina pectoris and heart failure.	10.4121	0.313812
DB00661 dd DB00996	Verapamil	For the treatment of hypertension, angina, and cluster headache prophylaxis.	Gabapentin	For the management of postherpetic neuralgia in adults and as adjunctive therapy in the treatment of partial seizures with and without secondary generalization in patients over 12 years of age with epilepsy.	10.3701	0.312547		YES	198
DB00335 dd DB00960	Atenolol	For the management of hypertention and long-term management of patients with angina pectoris	Pindolol	For the management of hypertension, edema, ventricular tachycardias, and atrial fibrillation.	10.3701	0.312547			492
DB00275 dd DB01110	Olmesartan	For the treatment of hypertension.	Miconazole	For topical application in the treatment of tinea pedis (athlete&rsquo;s foot), tinea cruris, and tinea corporis caused by <i>Trichophyton rubrum</i>, <i>Trichophyton mentagrophytes</i>, and <i>Epidermophyton floccosum</i>, in the treatment of cutaneous candidiasis (moniliasis), and in the treatment of tinea versicolor.	10.3631	0.312335
DB00816 dd DB01214	Orciprenaline	For the treatment of bronchospasm, chronic bronchitis, asthma, and emphysema.	Metipranolol	Indicated in the treatment of elevated intraocular pressure in patients with ocular hypertension or open angle glaucoma.	10.3631	0.312335
DB00450 dd DB00458	Droperidol	Droperidol is ssed to produce tranquilization and to reduce the incidence of nausea and vomiting in surgical and diagnostic procedures.	Imipramine	For the relief of symptoms of depression and as temporary adjunctive therapy in reducing enuresis in children aged 6 years and older. May also be used to manage panic disorders, with or without agoraphobia, as a second line agent in ADHD, management of eating disorders, for short-term management of acute depressive episodes in bipolar disorder and schizophrenia, and for symptomatic treatment of p…	10.3631	0.312335			246
DB00871 dd DB00983	Terbutaline	For the prevention and reversal of bronchospasm in patients 12 years of age and older with reversible, obstructive airway disease, as well as symptomatic management of reversible bronchospasm associated with bronchitis and emphysema. Also used acute IV and sub-Q therapy in selected women to inhibit uterine contractions in preterm labor (tocolysis) and prolong gestation when beneficial.	Formoterol	For use as long-term maintenance treatment of asthma in patients 6 years of age and older with reversible obstructive airways disease, including patients with symptoms of nocturnal asthma, who are using optimal corticosteroid treatment and experiencing regular or frequent breakthrough symptoms requiring use of a short-acting bronchodilator. Not indicated for asthma that can be successfully manage…	10.3631	0.312335
DB00191 dd DB00543	Phentermine	For the treatment and management of obesity.	Amoxapine	For the relief of symptoms of depression in patients with neurotic or reactive depressive disorders as well as endogenous and psychotic depressions. Also for depression accompanied by anxiety or agitation.	10.3631	0.312335
DB00268 dd DB01122	Ropinirole	For the treatment of the signs and symptoms of idiopathic Parkinson's disease. Also used for the treatment of restless legs syndrome.	Ambenonium	Ambenonium is used to treat muscle weakness due to muscle disease (myasthenia gravis).	10.3631	0.312335
DB00489 dd DB01136	Sotalol	For the maintenance of normal sinus rhythm [delay in time to recurrence of atrial fibrillation/atrial flutter (AFIB/AFL)] in patients with symptomatic AFIB/AFL who are currently in sinus rhythm. Also for the treatment of documented life-threatening ventricular arrhythmias.	Carvedilol	For the treatment of mild or moderate (NYHA class II or III) heart failure of ischemic or cardiomyopathic origin.	10.351	0.311973		YES	478
DB00623 dd DB00933	Fluphenazine	For management of manifestations of psychotic disorders.	Mesoridazine	Used in the treatment of schizophrenia, organic brain disorders, alcoholism and psychoneuroses.	10.351	0.311973			476
DB00502 dd DB01020	Haloperidol	For the management of psychotic disorders (eg. schizophrenia) and delirium, as well as to control tics and vocal utterances of Tourette's syndrome (Gilles de la Tourette's syndrome). Also used for the treatment of severe behavioural problems in children with disrubtive behaviour disorder or ADHD (attention-deficit hyperactivity disorder). Haloperidol has been used in the prevention and control of…	Isosorbide Mononitrate	For the prevention of angina pectoris due to coronary artery disease and the treatment of acute and chronic angina pectoris, hypertension, and myocardial infarction.	10.351	0.311973
DB00734 dd DB01100	Risperidone	For the treatment of schizophrenia in adults and in adolescents, ages 13 to 17, and for the short-term treatment of manic or mixed episodes of bipolar I disorder in children and adolescents ages 10 to 17. May also be used to manage symptoms of inappropriate behavior due to aggression and/or psychosis in patients with severe dementia.	Pimozide	Used for the suppression of motor and phonic tics in patients with Tourette's Disorder who have failed to respond satisfactorily to standard treatment.	10.351	0.311973			491
DB00268 dd DB00435	Ropinirole	For the treatment of the signs and symptoms of idiopathic Parkinson's disease. Also used for the treatment of restless legs syndrome.	Nitric Oxide	For the treatment of term and near-term (&gt;34 weeks) neonates with hypoxic respiratory failure	10.351	0.311973
DB00598 dd DB01151	Labetalol	For the management of hypertension (alone or in combination with other classes of antihypertensive agents), as well as chronic stable angina pectoris and sympathetic overactivity syndrome associated with severe tetanus. Labetalol is used parenterally for immediate reduction in blood pressure in severe hypertension or in hypertensive crises when considered an emergency, for the control of blood pr…	Desipramine	For relief of symptoms in various depressive syndromes, especially endogenous depression. It has also been used to manage chronic peripheral neuropathic pain, as a second line agent for the management of anxiety disorders (e.g. panic disorder, generalized anxiety disorder), and as a second or third line agent in the ADHD management.	10.351	0.311973
DB00184 dd DB00764	Nicotine	For the relief of nicotine withdrawal symptoms and as an aid to smoking cessation.	Mometasone	The inhaler is indicated for the maintenance treatment of asthma as prophylactic therapy. The nasal spray is indicated for the treatment of the nasal symptoms of seasonal allergic and perennial allergic rhinitis.	10.3454	0.311804		YES
DB00476 dd DB00679	Duloxetine	For the acute and maintenance treatment of major depressive disorder (MDD), as well as acute management of generalized anxiety disorder. Also used for the management of neuropathic pain associated with diabetic peripheral neuropathy, and fibromyalgia. Has been used in the management of moderate to severe stress urinary incontinence (SUI) in women.	Thioridazine	For the treatment of schizophrenia and generalized anxiety disorder.	10.3454	0.311804	PD-like
DB00843 dd DB00934	Donepezil	For the palliative treatment of mild to moderate dementia of the Alzheimer's type.	Maprotiline	For treatment of depression, including the depressed phase of bipolar depression, psychotic depression, and involutional melancholia, and may also be helpful in treating certain patients suffering severe depressive neurosis.	10.3396	0.311627	PD-like
DB01182 dd DB01238	Propafenone	Used to prolong the time to recurrence of paroxysmal atrial fibrillation/flutter (PAF) associated with disabling symptoms in patients without structural heart disease. Also used for the treatment of life-threatening documented ventricular arrhythmias, such as sustained ventricular tachycardia.	Aripiprazole	For the treatment of schizophrenia and related psychotic disorders.	10.3396	0.311627
DB00966 dd DB01029	Telmisartan	Used alone or in combination with other classes of antihypertensives for the treatment of hypertension. Also used in the treatment of diabetic nephropathy in hypertensive patients with type 2 diabetes mellitus, as well as the treatment of congestive heart failure (only in patients who cannot tolerate ACE inhibitors).	Irbesartan	For the treatment of hypertension, as well as diabetic nephropathy with an elevated serum creatinine and proteinuria (&gt;300 mg/day) in patients with type 2 diabetes and hypertension. Irbesartan is also used as a second line agent in the treatment of congestive heart failure.	10.2916	0.310181		YES	492
DB00590 dd DB00661	Doxazosin	For treatment and management of mild to moderate hypertension and urinary obstruction symptoms caused by BPH.	Verapamil	For the treatment of hypertension, angina, and cluster headache prophylaxis.	10.2916	0.310181		YES	232
DB00678 dd DB00796	Losartan	For the treatment of hypertension.	Candesartan	For the management of hypertension alone or in combination with other classes of antihypertensive agents. Also used as a first-line agent in the treatment of diabetic nephropathy, as well as a second-line agent in the treatment of congestive heart failure (only in those intolerant of ACE inhibitors).	10.275	0.309679		YES	492
DB00564 dd DB01621	Carbamazepine	For the treatment of epilepsy and pain associated with true trigeminal neuralgia.	Pipotiazine	For the maintenance treatment of chronic non-agitated schizophrenic patients.	10.2636	0.309336
DB00933 dd DB01267	Mesoridazine	Used in the treatment of schizophrenia, organic brain disorders, alcoholism and psychoneuroses.	Paliperidone	For the treatment of schizophrenia.	10.2507	0.30895
DB01001 dd DB01120	Salbutamol	For symptomatic relief and prevention of bronchospasm due to bronchial asthma, chronic bronchitis, and other chronic bronchopulmonary disorders such as COPD.	Gliclazide	For the treatment of diabetes mellitus	10.2351	0.308479
DB00333 dd DB01242	Methadone	For the treatment of dry cough, drug withdrawal syndrome, opioid type drug dependence, and pain.	Clomipramine	For the treatment of depression, obsessive compulsive disorder (OCD), panic attacks with or without agoraphobia, narcolepsy, chronic pain, and enuresis.	10.2267	0.308226
DB00476 dd DB06700	Duloxetine	For the acute and maintenance treatment of major depressive disorder (MDD), as well as acute management of generalized anxiety disorder. Also used for the management of neuropathic pain associated with diabetic peripheral neuropathy, and fibromyalgia. Has been used in the management of moderate to severe stress urinary incontinence (SUI) in women.	Desvenlafaxine	Desvenlafaxine is indicated for the treatment of major depressive disorder in adults.	10.2221	0.308086	PD-like		488
DB00344 dd DB00476	Protriptyline	For the treatment of depression and obsessive-compulsive disorders.	Duloxetine	For the acute and maintenance treatment of major depressive disorder (MDD), as well as acute management of generalized anxiety disorder. Also used for the management of neuropathic pain associated with diabetic peripheral neuropathy, and fibromyalgia. Has been used in the management of moderate to severe stress urinary incontinence (SUI) in women.	10.2221	0.308086			0
DB00564 dd DB01267	Carbamazepine	For the treatment of epilepsy and pain associated with true trigeminal neuralgia.	Paliperidone	For the treatment of schizophrenia.	10.2221	0.308086			196
DB00370 dd DB01069	Mirtazapine	For the treatment of major depressive disorder.	Promethazine	For the treatment of allergic disorders, and nausea/vomiting.	10.2183	0.307973		YES
DB00690 dd DB00829	Flurazepam	For short-term and intermittent use in patients with recurring insomnia and poor sleeping habits	Diazepam	Used in the treatment of severe anxiety disorders, as a hypnotic in the short-term management of insomnia, as a sedative and premedicant, as an anticonvulsant, and in the management of alcohol withdrawal syndrome.	10.2166	0.30792		YES	492
DB00661 dd DB01218	Verapamil	For the treatment of hypertension, angina, and cluster headache prophylaxis.	Halofantrine	For treatment of Severe malaria	10.2166	0.30792	PK
DB00683 dd DB01215	Midazolam	For use as a sedative perioperatively.	Estazolam	For the short-term management of insomnia characterized by difficulty in falling asleep, frequent nocturnal awakenings, and/or early morning awakenings.	10.2166	0.30792			319
DB00216 dd DB00321	Eletriptan	For the acute treatment of migraine with or without aura in adults.	Amitriptyline	For the treatment of anxiety, bipolar disorders, and depression.	10.2099	0.30772			254
DB00680 dd DB00776	Moricizine	Used to treat irregular heartbeats (arrhythmias) and maintain a normal heart rate.	Oxcarbazepine	For use as monotherapy or adjunctive therapy in the treatment of partial seizures in adults with epilepsy and as adjunctive therapy in the treatment of partial seizures in children ages 4-16 with epilepsy.	10.2099	0.30772
DB00363 dd DB00598	Clozapine	For use in patients with treatment-resistant schizophrenia.	Labetalol	For the management of hypertension (alone or in combination with other classes of antihypertensive agents), as well as chronic stable angina pectoris and sympathetic overactivity syndrome associated with severe tetanus. Labetalol is used parenterally for immediate reduction in blood pressure in severe hypertension or in hypertensive crises when considered an emergency, for the control of blood pr…	10.2099	0.30772
DB00321 dd DB01043	Amitriptyline	For the treatment of anxiety, bipolar disorders, and depression.	Memantine	For the treatment of moderate to severe dementia of the Alzheimer's type.	10.2099	0.30772
DB00480 dd DB00545	Lenalidomide	For the treatment of patients with transfusion-dependent anemia due to low- or intermediate- risk myelodysplastic syndromes associated with a deletion 5q cytogenetic abnormality with or without additional cytogenetic abnormalities.	Pyridostigmine	For the treatment of myasthenia gravis.	10.1852	0.306975
DB00480 dd DB00532	Lenalidomide	For the treatment of patients with transfusion-dependent anemia due to low- or intermediate- risk myelodysplastic syndromes associated with a deletion 5q cytogenetic abnormality with or without additional cytogenetic abnormalities.	Mephenytoin	For the treatment of refractory partial epilepsy.	10.1852	0.306975
DB00321 dd DB00904	Amitriptyline	For the treatment of anxiety, bipolar disorders, and depression.	Ondansetron	For the prevention of nausea and vomiting associated with emetogenic cancer chemotherapy, postoperation, and radiation. Also used for the treatment of postoperative nausea and vomiting.	10.1632	0.306311		YES
DB00181 dd DB00321	Baclofen	For the alleviation of signs and symptoms of spasticity resulting from multiple sclerosis, particularly for the relief of flexor spasms and concomitant pain, clonus, and muscular rigidity.	Amitriptyline	For the treatment of anxiety, bipolar disorders, and depression.	10.1599	0.306211		YES	472
DB00264 dd DB01120	Metoprolol	For the treatment of hypertension and angina pectoris.	Gliclazide	For the treatment of diabetes mellitus	10.1599	0.306211	PD-like
DB00734 dd DB00966	Risperidone	For the treatment of schizophrenia in adults and in adolescents, ages 13 to 17, and for the short-term treatment of manic or mixed episodes of bipolar I disorder in children and adolescents ages 10 to 17. May also be used to manage symptoms of inappropriate behavior due to aggression and/or psychosis in patients with severe dementia.	Telmisartan	Used alone or in combination with other classes of antihypertensives for the treatment of hypertension. Also used in the treatment of diabetic nephropathy in hypertensive patients with type 2 diabetes mellitus, as well as the treatment of congestive heart failure (only in patients who cannot tolerate ACE inhibitors).	10.1484	0.305865		YES
DB00184 dd DB01023	Nicotine	For the relief of nicotine withdrawal symptoms and as an aid to smoking cessation.	Felodipine	For the treatment of mild to moderate essential hypertension.	10.1363	0.305499		YES
DB00540 dd DB00904	Nortriptyline	For the treatment of depression.	Ondansetron	For the prevention of nausea and vomiting associated with emetogenic cancer chemotherapy, postoperation, and radiation. Also used for the treatment of postoperative nausea and vomiting.	10.1221	0.305072		YES
DB00435 dd DB01136	Nitric Oxide	For the treatment of term and near-term (&gt;34 weeks) neonates with hypoxic respiratory failure	Carvedilol	For the treatment of mild or moderate (NYHA class II or III) heart failure of ischemic or cardiomyopathic origin.	10.1221	0.305072
DB00776 dd DB01320	Oxcarbazepine	For use as monotherapy or adjunctive therapy in the treatment of partial seizures in adults with epilepsy and as adjunctive therapy in the treatment of partial seizures in children ages 4-16 with epilepsy.	Fosphenytoin	For the control of generalized convulsive status epilepticus and prevention and treatment of seizures occurring during neurosurgery. It can also be substituted, short-term, for oral phenytoin.	10.1092	0.304683	PD-like		489
DB00776 dd DB01182	Oxcarbazepine	For use as monotherapy or adjunctive therapy in the treatment of partial seizures in adults with epilepsy and as adjunctive therapy in the treatment of partial seizures in children ages 4-16 with epilepsy.	Propafenone	Used to prolong the time to recurrence of paroxysmal atrial fibrillation/flutter (PAF) associated with disabling symptoms in patients without structural heart disease. Also used for the treatment of life-threatening documented ventricular arrhythmias, such as sustained ventricular tachycardia.	10.1092	0.304683
DB00244 dd DB00966	Mesalazine	For the treatment of active ulcerative proctitis.	Telmisartan	Used alone or in combination with other classes of antihypertensives for the treatment of hypertension. Also used in the treatment of diabetic nephropathy in hypertensive patients with type 2 diabetes mellitus, as well as the treatment of congestive heart failure (only in patients who cannot tolerate ACE inhibitors).	10.1092	0.304683
DB00776 dd DB01020	Oxcarbazepine	For use as monotherapy or adjunctive therapy in the treatment of partial seizures in adults with epilepsy and as adjunctive therapy in the treatment of partial seizures in children ages 4-16 with epilepsy.	Isosorbide Mononitrate	For the prevention of angina pectoris due to coronary artery disease and the treatment of acute and chronic angina pectoris, hypertension, and myocardial infarction.	10.083	0.303894
DB01020 dd DB01136	Isosorbide Mononitrate	For the prevention of angina pectoris due to coronary artery disease and the treatment of acute and chronic angina pectoris, hypertension, and myocardial infarction.	Carvedilol	For the treatment of mild or moderate (NYHA class II or III) heart failure of ischemic or cardiomyopathic origin.	10.083	0.303894			222
DB00363 dd DB00669	Clozapine	For use in patients with treatment-resistant schizophrenia.	Sumatriptan	For the treatment of migraine attacks with or without aura.	10.083	0.303894			460
DB00952 dd DB01238	Naratriptan	For the acute treatment of migraine attacks with or without aura in adults.	Aripiprazole	For the treatment of schizophrenia and related psychotic disorders.	10.083	0.303894
DB00816 dd DB01291	Orciprenaline	For the treatment of bronchospasm, chronic bronchitis, asthma, and emphysema.	Pirbuterol	For the prevention and reversal of bronchospasm in patients 12 years of age and older with reversible bronchospasm including asthma.	10.083	0.303894			474
DB00434 dd DB00679	Cyproheptadine	For treatment of perennial and seasonal allergic rhinitis, vasomotor rhinitis, allergic conjunctivitis due to inhalant allergens and foods, mild uncomplicated allergic skin manifestations of urticaria and angioedema, amelioration of allergic reactions to blood or plasma, cold urticaria, dermatographism, and as therapy for anaphylactic reactions adjunctive to epinephrine.	Thioridazine	For the treatment of schizophrenia and generalized anxiety disorder.	10.0635	0.303307			404
DB00433 dd DB01224	Prochlorperazine	For the symptomatic management of psychotic disorders, short term management of nonpsychotic anxiety in patients with generalized anxiety disorder, and for the control of severe nausea and vomiting of various causes.	Quetiapine	For the treatment of schizophrenia and related psychotic disorders.	10.0594	0.303183		YES	278
DB00740 dd DB01043	Riluzole	For the treatment of amyotrophic lateral sclerosis (ALS, Lou Gehrig's Disease)	Memantine	For the treatment of moderate to severe dementia of the Alzheimer's type.	9.99777	0.301325			467
DB00195 dd DB01242	Betaxolol	For the management of hypertension.	Clomipramine	For the treatment of depression, obsessive compulsive disorder (OCD), panic attacks with or without agoraphobia, narcolepsy, chronic pain, and enuresis.	9.99777	0.301325
DB00915 dd DB00933	Amantadine	For the chemoprophylaxis, prophylaxis, and treatment of signs and symptoms of infection caused by various strains of influenza A virus. Also for the treatment of parkinsonism and drug-induced extrapyramidal reactions.	Mesoridazine	Used in the treatment of schizophrenia, organic brain disorders, alcoholism and psychoneuroses.	9.99711	0.301305
DB00187 dd DB00796	Esmolol	For the rapid control of ventricular rate in patients with atrial fibrillation or atrial flutter in perioperative, postoperative, or other emergent circumstances where short term control of ventricular rate with a short-acting agent is desirable. Also used in noncompensatory sinus tachycardia where the rapid heart rate requires specific intervention.	Candesartan	For the management of hypertension alone or in combination with other classes of antihypertensive agents. Also used as a first-line agent in the treatment of diabetic nephropathy, as well as a second-line agent in the treatment of congestive heart failure (only in those intolerant of ACE inhibitors).	9.99195	0.30115
DB00246 dd DB00280	Ziprasidone	For the treatment of schizophrenia and related psychotic disorders.	Disopyramide	For the treatment of documented ventricular arrhythmias, such as sustained ventricular tachycardia, ventricular pre-excitation and cardiac dysrhythmias. It is a Class Ia antiarrhythmic drug.	9.98611	0.300974	PD-like
DB00749 dd DB01132	Etodolac	For acute and long-term management of signs and symptoms of osteoarthritis and rheumatoid arthritis, as well as for the management of pain.	Pioglitazone	Treatment of Type II diabetes mellitus	9.96598	0.300367		YES
DB00598 dd DB04861	Labetalol	For the management of hypertension (alone or in combination with other classes of antihypertensive agents), as well as chronic stable angina pectoris and sympathetic overactivity syndrome associated with severe tetanus. Labetalol is used parenterally for immediate reduction in blood pressure in severe hypertension or in hypertensive crises when considered an emergency, for the control of blood pr…	Nebivolol	For the treatment of essential hypertension.	9.96598	0.300367			462
DB00321 dd DB00335	Amitriptyline	For the treatment of anxiety, bipolar disorders, and depression.	Atenolol	For the management of hypertention and long-term management of patients with angina pectoris	9.96288	0.300274		YES
DB00490 dd DB01621	Buspirone	For the management of anxiety disorders or the short-term relief of the symptoms of anxiety, and also as an augmention of SSRI-treatment against depression.	Pipotiazine	For the maintenance treatment of chronic non-agitated schizophrenic patients.	9.95851	0.300142
DB00434 dd DB01149	Cyproheptadine	For treatment of perennial and seasonal allergic rhinitis, vasomotor rhinitis, allergic conjunctivitis due to inhalant allergens and foods, mild uncomplicated allergic skin manifestations of urticaria and angioedema, amelioration of allergic reactions to blood or plasma, cold urticaria, dermatographism, and as therapy for anaphylactic reactions adjunctive to epinephrine.	Nefazodone	For the treatment of depression.	9.95851	0.300142
DB00321 dd DB00434	Amitriptyline	For the treatment of anxiety, bipolar disorders, and depression.	Cyproheptadine	For treatment of perennial and seasonal allergic rhinitis, vasomotor rhinitis, allergic conjunctivitis due to inhalant allergens and foods, mild uncomplicated allergic skin manifestations of urticaria and angioedema, amelioration of allergic reactions to blood or plasma, cold urticaria, dermatographism, and as therapy for anaphylactic reactions adjunctive to epinephrine.	9.95851	0.300142			491
DB00454 dd DB00502	Meperidine	Used to control moderate to severe pain.	Haloperidol	For the management of psychotic disorders (eg. schizophrenia) and delirium, as well as to control tics and vocal utterances of Tourette's syndrome (Gilles de la Tourette's syndrome). Also used for the treatment of severe behavioural problems in children with disrubtive behaviour disorder or ADHD (attention-deficit hyperactivity disorder). Haloperidol has been used in the prevention and control of…	9.94437	0.299716			334
DB00328 dd DB00509	Indomethacin	For moderate to severe rheumatoid arthritis including acute flares of chronic disease, ankylosing spondylitis, osteoarthritis, acute painful shoulder (bursitis and/or tendinitis) and acute gouty arthritis.	Dextrothyroxine	Used to lower high cholesterol levels in the blood.	9.9322	0.299349
DB00285 dd DB01242	Venlafaxine	For the management of major depressive disorder (MDD), generalized anxiety disorder (GAD), social anxiety disorder (social phobia), panic disorder with or without agoraphobia, and vasomotor symptoms in women with breast cancer and in postmenopausal women.	Clomipramine	For the treatment of depression, obsessive compulsive disorder (OCD), panic attacks with or without agoraphobia, narcolepsy, chronic pain, and enuresis.	9.92632	0.299172	PD-like	YES	491
DB00344 dd DB01016	Protriptyline	For the treatment of depression and obsessive-compulsive disorders.	Glibenclamide	Indicated as an adjunct to diet to lower the blood glucose in patients with non-insulin-dependent diabetes mellitus (Type II) whose hyperglycemia cannot be satisfactorily controlled by diet alone.	9.9082	0.298626
DB01122 dd DB01238	Ambenonium	Ambenonium is used to treat muscle weakness due to muscle disease (myasthenia gravis).	Aripiprazole	For the treatment of schizophrenia and related psychotic disorders.	9.9082	0.298626
DB01173 dd DB01267	Orphenadrine	Indicated for the treatment of Parkinson's disease.	Paliperidone	For the treatment of schizophrenia.	9.90497	0.298528
DB01136 dd DB01291	Carvedilol	For the treatment of mild or moderate (NYHA class II or III) heart failure of ischemic or cardiomyopathic origin.	Pirbuterol	For the prevention and reversal of bronchospasm in patients 12 years of age and older with reversible bronchospasm including asthma.	9.90399	0.298499	PD-like	YES
DB00281 dd DB00661	Lidocaine	For production of local or regional anesthesia by infiltration techniques such as percutaneous injection and intravenous regional anesthesia by peripheral nerve block techniques such as brachial plexus and intercostal and by central neural techniques such as lumbar and caudal epidural blocks.	Verapamil	For the treatment of hypertension, angina, and cluster headache prophylaxis.	9.90399	0.298499		YES	492
DB00246 dd DB00960	Ziprasidone	For the treatment of schizophrenia and related psychotic disorders.	Pindolol	For the management of hypertension, edema, ventricular tachycardias, and atrial fibrillation.	9.90399	0.298499
DB00246 dd DB01233	Ziprasidone	For the treatment of schizophrenia and related psychotic disorders.	Metoclopramide	For the treatment of gastroesophageal reflux disease (GERD). It is also used in treating nausea and vomiting, and to increase gastric emptying.	9.88394	0.297895		YES
DB00408 dd DB01151	Loxapine	For the management of the manifestations of psychotic disorders such as schizophrenia	Desipramine	For relief of symptoms in various depressive syndromes, especially endogenous depression. It has also been used to manage chronic peripheral neuropathic pain, as a second line agent for the management of anxiety disorders (e.g. panic disorder, generalized anxiety disorder), and as a second or third line agent in the ADHD management.	9.85032	0.296881			201
DB00321 dd DB00915	Amitriptyline	For the treatment of anxiety, bipolar disorders, and depression.	Amantadine	For the chemoprophylaxis, prophylaxis, and treatment of signs and symptoms of infection caused by various strains of influenza A virus. Also for the treatment of parkinsonism and drug-induced extrapyramidal reactions.	9.84992	0.296869		YES	438
DB00776 dd DB01224	Oxcarbazepine	For use as monotherapy or adjunctive therapy in the treatment of partial seizures in adults with epilepsy and as adjunctive therapy in the treatment of partial seizures in children ages 4-16 with epilepsy.	Quetiapine	For the treatment of schizophrenia and related psychotic disorders.	9.84414	0.296695		YES	425
DB00555 dd DB00909	Lamotrigine	For the adjunctive treatment of partial seizures in epilepsy and generalized seizures of Lennox-Gastaut syndrome. Also for the maintenance treatment of bipolar I disorder and depression.	Zonisamide	For use as adjunctive treatment of partial seizures in adults with epilepsy.	9.84414	0.296695		YES	492
DB00216 dd DB00408	Eletriptan	For the acute treatment of migraine with or without aura in adults.	Loxapine	For the management of the manifestations of psychotic disorders such as schizophrenia	9.81352	0.295772
DB00726 dd DB01136	Trimipramine	For the treatment of depression and depression accompanied by anxiety, agitation or sleep disturbance	Carvedilol	For the treatment of mild or moderate (NYHA class II or III) heart failure of ischemic or cardiomyopathic origin.	9.81352	0.295772
DB01018 dd DB01291	Guanfacine	For use alone or in combination with other classes of antihypertensive agents in the management of hypertension. Has also been used for the treatment of attention deficit hyperactivity disorder (ADHD) in pediatric patients.	Pirbuterol	For the prevention and reversal of bronchospasm in patients 12 years of age and older with reversible bronchospasm including asthma.	9.81352	0.295772
DB00509 dd DB00731	Dextrothyroxine	Used to lower high cholesterol levels in the blood.	Nateglinide	For use as monotherapy to lower blood glucose in patients with Type 2 diabetes (non-insulin dependent diabetes mellitus, NIDDM) whose hyperglycemia cannot be adequately controlled by diet and physical exercise and who have not been chronically treated with other anti-diabetic agents. Also indicated for use in combination with metformin.	9.80649	0.29556
DB00187 dd DB00280	Esmolol	For the rapid control of ventricular rate in patients with atrial fibrillation or atrial flutter in perioperative, postoperative, or other emergent circumstances where short term control of ventricular rate with a short-acting agent is desirable. Also used in noncompensatory sinus tachycardia where the rapid heart rate requires specific intervention.	Disopyramide	For the treatment of documented ventricular arrhythmias, such as sustained ventricular tachycardia, ventricular pre-excitation and cardiac dysrhythmias. It is a Class Ia antiarrhythmic drug.	9.79539	0.295226	PD-like
DB00680 dd DB01621	Moricizine	Used to treat irregular heartbeats (arrhythmias) and maintain a normal heart rate.	Pipotiazine	For the maintenance treatment of chronic non-agitated schizophrenic patients.	9.79539	0.295226
DB00630 dd DB00776	Alendronate	For the treatment and prevention of osteoporosis in women and Paget's disease of bone in both men and women.	Oxcarbazepine	For use as monotherapy or adjunctive therapy in the treatment of partial seizures in adults with epilepsy and as adjunctive therapy in the treatment of partial seizures in children ages 4-16 with epilepsy.	9.77992	0.294759		YES
DB00690 dd DB01068	Flurazepam	For short-term and intermittent use in patients with recurring insomnia and poor sleeping habits	Clonazepam	Used as an anticonvulsant in the treatment of the Lennox-Gastaut syndrome (petit mal variant), akinetic and myoclonic seizures.	9.77992	0.294759		YES	491
DB00433 dd DB00543	Prochlorperazine	For the symptomatic management of psychotic disorders, short term management of nonpsychotic anxiety in patients with generalized anxiety disorder, and for the control of severe nausea and vomiting of various causes.	Amoxapine	For the relief of symptoms of depression in patients with neurotic or reactive depressive disorders as well as endogenous and psychotic depressions. Also for depression accompanied by anxiety or agitation.	9.77992	0.294759
DB01068 dd DB01558	Clonazepam	Used as an anticonvulsant in the treatment of the Lennox-Gastaut syndrome (petit mal variant), akinetic and myoclonic seizures.	Bromazepam	For the short-term treatment of insomnia, short-term treatment of anxiety or panic attacks, if a benzodiazepine is required, and the alleviation of the symptoms of alcohol- and opiate-withdrawal.	9.77992	0.294759			490
DB01016 dd DB01067	Glibenclamide	Indicated as an adjunct to diet to lower the blood glucose in patients with non-insulin-dependent diabetes mellitus (Type II) whose hyperglycemia cannot be satisfactorily controlled by diet alone.	Glipizide	For use as an adjunct to diet for the control of hyperglycemia and its associated symptomatology in patients with non-insulin-dependent diabetes mellitus (NIDDM; type II), formerly known as maturity-onset diabetes, after an adequate trial of dietary therapy has proved unsatisfactory.	9.77649	0.294656		YES	492
DB00379 dd DB01242	Mexiletine	For the treatment of ventricular tachycardia and symptomatic premature ventricular beats, and prevention of ventricular fibrillation.	Clomipramine	For the treatment of depression, obsessive compulsive disorder (OCD), panic attacks with or without agoraphobia, narcolepsy, chronic pain, and enuresis.	9.77649	0.294656		YES
DB00334 dd DB00612	Olanzapine	For the acute and maintenance treatment of schizophrenia and related psychotic disorders, as well as acute treatment of manic or mixed episodes of bipolar 1 disorder. Intramuscular olanzapine is indicated for the rapid control of agitated patients.	Bisoprolol	For the management of hypertension and prophylactic treatment of angina pectoris and heart failure.	9.7722	0.294527		YES
DB00734 dd DB01001	Risperidone	For the treatment of schizophrenia in adults and in adolescents, ages 13 to 17, and for the short-term treatment of manic or mixed episodes of bipolar I disorder in children and adolescents ages 10 to 17. May also be used to manage symptoms of inappropriate behavior due to aggression and/or psychosis in patients with severe dementia.	Salbutamol	For symptomatic relief and prevention of bronchospasm due to bronchial asthma, chronic bronchitis, and other chronic bronchopulmonary disorders such as COPD.	9.7722	0.294527		YES
DB00381 dd DB00472	Amlodipine	For the treatment of hypertension and chronic stable angina.	Fluoxetine	For the treatment of depression, obsessive compulsive disorder, and bulimia nervosa.	9.7722	0.294527		YES
DB00623 dd DB01238	Fluphenazine	For management of manifestations of psychotic disorders.	Aripiprazole	For the treatment of schizophrenia and related psychotic disorders.	9.7699	0.294458		YES	414
DB00246 dd DB00850	Ziprasidone	For the treatment of schizophrenia and related psychotic disorders.	Perphenazine	For use in the management of the manifestations of psychotic disorders and for the control of severe nausea and vomiting in adults.	9.7699	0.294458		YES	490
DB00472 dd DB00924	Fluoxetine	For the treatment of depression, obsessive compulsive disorder, and bulimia nervosa.	Cyclobenzaprine	For use as an adjunct to rest and physical therapy for relief of muscle spasm associated with acute, painful musculoskeletal conditions.	9.7699	0.294458		YES
DB00623 dd DB00734	Fluphenazine	For management of manifestations of psychotic disorders.	Risperidone	For the treatment of schizophrenia in adults and in adolescents, ages 13 to 17, and for the short-term treatment of manic or mixed episodes of bipolar I disorder in children and adolescents ages 10 to 17. May also be used to manage symptoms of inappropriate behavior due to aggression and/or psychosis in patients with severe dementia.	9.7699	0.294458		YES	491
DB00850 dd DB01224	Perphenazine	For use in the management of the manifestations of psychotic disorders and for the control of severe nausea and vomiting in adults.	Quetiapine	For the treatment of schizophrenia and related psychotic disorders.	9.7699	0.294458		YES	490
DB00472 dd DB00604	Fluoxetine	For the treatment of depression, obsessive compulsive disorder, and bulimia nervosa.	Cisapride	For the symptomatic treatment of adult patients with nocturnal heartburn due to gastroesophageal reflux disease.	9.7699	0.294458
DB01151 dd DB01238	Desipramine	For relief of symptoms in various depressive syndromes, especially endogenous depression. It has also been used to manage chronic peripheral neuropathic pain, as a second line agent for the management of anxiety disorders (e.g. panic disorder, generalized anxiety disorder), and as a second or third line agent in the ADHD management.	Aripiprazole	For the treatment of schizophrenia and related psychotic disorders.	9.7699	0.294458			167
DB00543 dd DB00590	Amoxapine	For the relief of symptoms of depression in patients with neurotic or reactive depressive disorders as well as endogenous and psychotic depressions. Also for depression accompanied by anxiety or agitation.	Doxazosin	For treatment and management of mild to moderate hypertension and urinary obstruction symptoms caused by BPH.	9.7699	0.294458
DB00281 dd DB01158	Lidocaine	For production of local or regional anesthesia by infiltration techniques such as percutaneous injection and intravenous regional anesthesia by peripheral nerve block techniques such as brachial plexus and intercostal and by central neural techniques such as lumbar and caudal epidural blocks.	Bretylium	For use in the prophylaxis and therapy of ventricular fibrillation. Also used in the treatment of life-threatening ventricular arrhythmias, such as ventricular tachycardia, that have failed to respond to adequate doses of a first-line antiarrhythmic agent, such as lidocaine.	9.76114	0.294193			492
DB00731 dd DB00947	Nateglinide	For use as monotherapy to lower blood glucose in patients with Type 2 diabetes (non-insulin dependent diabetes mellitus, NIDDM) whose hyperglycemia cannot be adequately controlled by diet and physical exercise and who have not been chronically treated with other anti-diabetic agents. Also indicated for use in combination with metformin.	Fulvestrant	For the treatment of hormone receptor positive metastatic breast cancer in postmenopausal women with disease progression following anti-estrogen therapy.	9.76114	0.294193
DB00543 dd DB01001	Amoxapine	For the relief of symptoms of depression in patients with neurotic or reactive depressive disorders as well as endogenous and psychotic depressions. Also for depression accompanied by anxiety or agitation.	Salbutamol	For symptomatic relief and prevention of bronchospasm due to bronchial asthma, chronic bronchitis, and other chronic bronchopulmonary disorders such as COPD.	9.7518	0.293912	PD-like
DB00412 dd DB00509	Rosiglitazone	For the treatment of Type II diabetes mellitus	Dextrothyroxine	Used to lower high cholesterol levels in the blood.	9.74596	0.293736
DB00321 dd DB00871	Amitriptyline	For the treatment of anxiety, bipolar disorders, and depression.	Terbutaline	For the prevention and reversal of bronchospasm in patients 12 years of age and older with reversible, obstructive airway disease, as well as symptomatic management of reversible bronchospasm associated with bronchitis and emphysema. Also used acute IV and sub-Q therapy in selected women to inhibit uterine contractions in preterm labor (tocolysis) and prolong gestation when beneficial.	9.71794	0.292891	PD-like
DB00281 dd DB00307	Lidocaine	For production of local or regional anesthesia by infiltration techniques such as percutaneous injection and intravenous regional anesthesia by peripheral nerve block techniques such as brachial plexus and intercostal and by central neural techniques such as lumbar and caudal epidural blocks.	Bexarotene	Used orally for the treatment of skin manifestations of cutaneous T-cell lymphoma (CTCL) in patients who are refractory to at least one prior systemic therapy. Also used topically for the treatment of skin lesions in early (stage IA and IB) CTCL in patients who experience refractory or persistent disease with the use of other therapies or are intolerant of other therapies.	9.71148	0.292697
DB00457 dd DB00484	Prazosin	For treatment of hypertension, symptomatic benign prostatic hyperplasia, and severe congestive heart failure. May also be used alone or in combination with &beta;-blockers in the preoperative management of signs and symptoms of pheochromocytoma.	Brimonidine	For the lowering of intraocular pressure in patients with open-angle glaucoma or ocular hypertension.	9.71148	0.292697			492
DB00187 dd DB00594	Esmolol	For the rapid control of ventricular rate in patients with atrial fibrillation or atrial flutter in perioperative, postoperative, or other emergent circumstances where short term control of ventricular rate with a short-acting agent is desirable. Also used in noncompensatory sinus tachycardia where the rapid heart rate requires specific intervention.	Amiloride	For use as adjunctive treatment with thiazide diuretics or other kaliuretic-diuretic agents in congestive heart failure or hypertension.	9.70591	0.292529
DB00543 dd DB00806	Amoxapine	For the relief of symptoms of depression in patients with neurotic or reactive depressive disorders as well as endogenous and psychotic depressions. Also for depression accompanied by anxiety or agitation.	Pentoxifylline	For the treatment of patients with intermittent lameness or immobility arising from chronic occlusive arterial disease of the limbs.	9.70591	0.292529
DB00379 dd DB01320	Mexiletine	For the treatment of ventricular tachycardia and symptomatic premature ventricular beats, and prevention of ventricular fibrillation.	Fosphenytoin	For the control of generalized convulsive status epilepticus and prevention and treatment of seizures occurring during neurosurgery. It can also be substituted, short-term, for oral phenytoin.	9.70372	0.292463	PD-like
DB00335 dd DB00678	Atenolol	For the management of hypertention and long-term management of patients with angina pectoris	Losartan	For the treatment of hypertension.	9.69807	0.292292		YES	492
DB00482 dd DB00545	Celecoxib	For relief and management of osteoarthritis (OA), rheumatoid arthritis (RA), ankylosing spondylitis, acute pain, primary dysmenorrhea and oral adjunct to usual care for patients with familial adenomatous polyposis	Pyridostigmine	For the treatment of myasthenia gravis.	9.69645	0.292244		YES
DB00458 dd DB00776	Imipramine	For the relief of symptoms of depression and as temporary adjunctive therapy in reducing enuresis in children aged 6 years and older. May also be used to manage panic disorders, with or without agoraphobia, as a second line agent in ADHD, management of eating disorders, for short-term management of acute depressive episodes in bipolar disorder and schizophrenia, and for symptomatic treatment of p…	Oxcarbazepine	For use as monotherapy or adjunctive therapy in the treatment of partial seizures in adults with epilepsy and as adjunctive therapy in the treatment of partial seizures in children ages 4-16 with epilepsy.	9.69645	0.292244
DB00543 dd DB01020	Amoxapine	For the relief of symptoms of depression in patients with neurotic or reactive depressive disorders as well as endogenous and psychotic depressions. Also for depression accompanied by anxiety or agitation.	Isosorbide Mononitrate	For the prevention of angina pectoris due to coronary artery disease and the treatment of acute and chronic angina pectoris, hypertension, and myocardial infarction.	9.69645	0.292244
DB00379 dd DB00530	Mexiletine	For the treatment of ventricular tachycardia and symptomatic premature ventricular beats, and prevention of ventricular fibrillation.	Erlotinib	For the treatment of patients with locally advanced or metastatic non-small cell lung cancer after failure of at least one prior chemotherapy regimen. Also for use, in combination with gemcitabine, as the first-line treatment of patients with locally advanced, unresectable or metastatic pancreatic cancer.	9.69645	0.292244
DB01151 dd DB05271	Desipramine	For relief of symptoms in various depressive syndromes, especially endogenous depression. It has also been used to manage chronic peripheral neuropathic pain, as a second line agent for the management of anxiety disorders (e.g. panic disorder, generalized anxiety disorder), and as a second or third line agent in the ADHD management.	Rotigotine Transdermal Patch	Investigated for use/treatment in neurologic disorders and parkinson's disease.	9.68824	0.291996
DB01238 dd DB01267	Aripiprazole	For the treatment of schizophrenia and related psychotic disorders.	Paliperidone	For the treatment of schizophrenia.	9.6756	0.291615			489
DB00268 dd DB01618	Ropinirole	For the treatment of the signs and symptoms of idiopathic Parkinson's disease. Also used for the treatment of restless legs syndrome.	Molindone	Molindone is used for the management of the manifestations of psychotic disorders.	9.6756	0.291615
DB00243 dd DB00280	Ranolazine	For the treatment of chronic angina. It should be used in combination with amlodipine, beta-blockers or nitrates.	Disopyramide	For the treatment of documented ventricular arrhythmias, such as sustained ventricular tachycardia, ventricular pre-excitation and cardiac dysrhythmias. It is a Class Ia antiarrhythmic drug.	9.67221	0.291513	PD-like
DB00749 dd DB01067	Etodolac	For acute and long-term management of signs and symptoms of osteoarthritis and rheumatoid arthritis, as well as for the management of pain.	Glipizide	For use as an adjunct to diet for the control of hyperglycemia and its associated symptomatology in patients with non-insulin-dependent diabetes mellitus (NIDDM; type II), formerly known as maturity-onset diabetes, after an adequate trial of dietary therapy has proved unsatisfactory.	9.66398	0.291265		YES
DB00829 dd DB00897	Diazepam	Used in the treatment of severe anxiety disorders, as a hypnotic in the short-term management of insomnia, as a sedative and premedicant, as an anticonvulsant, and in the management of alcohol withdrawal syndrome.	Triazolam	For the short-term treatment of insomnia.	9.66398	0.291265		YES	492
DB00231 dd DB01068	Temazepam	For the short-term treatment of insomnia (generally 7-10 days).	Clonazepam	Used as an anticonvulsant in the treatment of the Lennox-Gastaut syndrome (petit mal variant), akinetic and myoclonic seizures.	9.66398	0.291265		YES	490
DB00571 dd DB01224	Propranolol	For the prophylaxis of migraine.	Quetiapine	For the treatment of schizophrenia and related psychotic disorders.	9.66398	0.291265		YES
DB00412 dd DB00731	Rosiglitazone	For the treatment of Type II diabetes mellitus	Nateglinide	For use as monotherapy to lower blood glucose in patients with Type 2 diabetes (non-insulin dependent diabetes mellitus, NIDDM) whose hyperglycemia cannot be adequately controlled by diet and physical exercise and who have not been chronically treated with other anti-diabetic agents. Also indicated for use in combination with metformin.	9.66398	0.291265		YES
DB00231 dd DB00829	Temazepam	For the short-term treatment of insomnia (generally 7-10 days).	Diazepam	Used in the treatment of severe anxiety disorders, as a hypnotic in the short-term management of insomnia, as a sedative and premedicant, as an anticonvulsant, and in the management of alcohol withdrawal syndrome.	9.66398	0.291265		YES	492
DB00280 dd DB00502	Disopyramide	For the treatment of documented ventricular arrhythmias, such as sustained ventricular tachycardia, ventricular pre-excitation and cardiac dysrhythmias. It is a Class Ia antiarrhythmic drug.	Haloperidol	For the management of psychotic disorders (eg. schizophrenia) and delirium, as well as to control tics and vocal utterances of Tourette's syndrome (Gilles de la Tourette's syndrome). Also used for the treatment of severe behavioural problems in children with disrubtive behaviour disorder or ADHD (attention-deficit hyperactivity disorder). Haloperidol has been used in the prevention and control of…	9.66398	0.291265
DB00571 dd DB01151	Propranolol	For the prophylaxis of migraine.	Desipramine	For relief of symptoms in various depressive syndromes, especially endogenous depression. It has also been used to manage chronic peripheral neuropathic pain, as a second line agent for the management of anxiety disorders (e.g. panic disorder, generalized anxiety disorder), and as a second or third line agent in the ADHD management.	9.66398	0.291265			492
DB00280 dd DB01242	Disopyramide	For the treatment of documented ventricular arrhythmias, such as sustained ventricular tachycardia, ventricular pre-excitation and cardiac dysrhythmias. It is a Class Ia antiarrhythmic drug.	Clomipramine	For the treatment of depression, obsessive compulsive disorder (OCD), panic attacks with or without agoraphobia, narcolepsy, chronic pain, and enuresis.	9.66398	0.291265
DB00379 dd DB00909	Mexiletine	For the treatment of ventricular tachycardia and symptomatic premature ventricular beats, and prevention of ventricular fibrillation.	Zonisamide	For use as adjunctive treatment of partial seizures in adults with epilepsy.	9.66398	0.291265
DB00454 dd DB00661	Meperidine	Used to control moderate to severe pain.	Verapamil	For the treatment of hypertension, angina, and cluster headache prophylaxis.	9.66097	0.291174		YES
DB00307 dd DB00731	Bexarotene	Used orally for the treatment of skin manifestations of cutaneous T-cell lymphoma (CTCL) in patients who are refractory to at least one prior systemic therapy. Also used topically for the treatment of skin lesions in early (stage IA and IB) CTCL in patients who experience refractory or persistent disease with the use of other therapies or are intolerant of other therapies.	Nateglinide	For use as monotherapy to lower blood glucose in patients with Type 2 diabetes (non-insulin dependent diabetes mellitus, NIDDM) whose hyperglycemia cannot be adequately controlled by diet and physical exercise and who have not been chronically treated with other anti-diabetic agents. Also indicated for use in combination with metformin.	9.66097	0.291174
DB00264 dd DB00819	Metoprolol	For the treatment of hypertension and angina pectoris.	Acetazolamide	For adjunctive treatment of: edema due to congestive heart failure; drug-induced edema; centrencephalic epilepsies; chronic simple (open-angle) glaucoma	9.64007	0.290545		YES
DB00335 dd DB01214	Atenolol	For the management of hypertention and long-term management of patients with angina pectoris	Metipranolol	Indicated in the treatment of elevated intraocular pressure in patients with ocular hypertension or open angle glaucoma.	9.63886	0.290508			488
DB00280 dd DB00454	Disopyramide	For the treatment of documented ventricular arrhythmias, such as sustained ventricular tachycardia, ventricular pre-excitation and cardiac dysrhythmias. It is a Class Ia antiarrhythmic drug.	Meperidine	Used to control moderate to severe pain.	9.6156	0.289807
DB00477 dd DB01291	Chlorpromazine	For the treatment of schizophrenia, control nausea and vomiting, For relief of restlessness and apprehension before surgery, adjunct in the treatment of tetanus, control the manifestations of the manic type of manic-depressive illness.	Pirbuterol	For the prevention and reversal of bronchospasm in patients 12 years of age and older with reversible bronchospasm including asthma.	9.61115	0.289673
DB00268 dd DB01268	Ropinirole	For the treatment of the signs and symptoms of idiopathic Parkinson's disease. Also used for the treatment of restless legs syndrome.	Sunitinib	For the treatment of advanced renal cell carcinoma as well as the treatment of gastrointestinal stromal tumor after disease progression on or intolerance to imatinib mesylate.	9.60076	0.28936
DB00252 dd DB00268	Phenytoin	For the control of generalized tonic-clonic (grand mal) and complex partial (psychomotor, temporal lobe) seizures and prevention and treatment of seizures occurring during or following neurosurgery.	Ropinirole	For the treatment of the signs and symptoms of idiopathic Parkinson's disease. Also used for the treatment of restless legs syndrome.	9.59544	0.289199		YES
DB00843 dd DB01043	Donepezil	For the palliative treatment of mild to moderate dementia of the Alzheimer's type.	Memantine	For the treatment of moderate to severe dementia of the Alzheimer's type.	9.59544	0.289199		YES	492
DB00246 dd DB00289	Ziprasidone	For the treatment of schizophrenia and related psychotic disorders.	Atomoxetine	For the treatment of Attention-Deficit/Hyperactivity Disorder (ADHD) alone or in combination with behavioral treatment, as an adjunct to psychological, educational, social, and other remedial measures.	9.59544	0.289199		YES	402
DB00268 dd DB01320	Ropinirole	For the treatment of the signs and symptoms of idiopathic Parkinson's disease. Also used for the treatment of restless legs syndrome.	Fosphenytoin	For the control of generalized convulsive status epilepticus and prevention and treatment of seizures occurring during neurosurgery. It can also be substituted, short-term, for oral phenytoin.	9.59544	0.289199
DB00408 dd DB01156	Loxapine	For the management of the manifestations of psychotic disorders such as schizophrenia	Bupropion	For the treatment of depression and as aid to smoking cessation.	9.59544	0.289199
DB00317 dd DB01182	Gefitinib	For the continued treatment of patients with locally advanced or metastatic non-small cell lung cancer after failure of either platinum-based or docetaxel chemotherapies.	Propafenone	Used to prolong the time to recurrence of paroxysmal atrial fibrillation/flutter (PAF) associated with disabling symptoms in patients without structural heart disease. Also used for the treatment of life-threatening documented ventricular arrhythmias, such as sustained ventricular tachycardia.	9.59544	0.289199
DB00966 dd DB01097	Telmisartan	Used alone or in combination with other classes of antihypertensives for the treatment of hypertension. Also used in the treatment of diabetic nephropathy in hypertensive patients with type 2 diabetes mellitus, as well as the treatment of congestive heart failure (only in patients who cannot tolerate ACE inhibitors).	Leflunomide	For the management of the signs and symptoms of active rheumatoid arthritis (RA) to improve physical function and to slow the progression of structural damage associated with the disease. Has also been used for the prevention of acute and chronic rejection in recipients of solid organ trasnplants and is designated by the FDA as an orphan drug for this use.	9.57277	0.288516		YES
DB00619 dd DB01242	Imatinib	For the treatment Philadelphia chromosome positive chronic myeloid leukemia (CML) and malignant gastrointestinal stromal tumors (GIST).	Clomipramine	For the treatment of depression, obsessive compulsive disorder (OCD), panic attacks with or without agoraphobia, narcolepsy, chronic pain, and enuresis.	9.57277	0.288516		YES
DB00871 dd DB00960	Terbutaline	For the prevention and reversal of bronchospasm in patients 12 years of age and older with reversible, obstructive airway disease, as well as symptomatic management of reversible bronchospasm associated with bronchitis and emphysema. Also used acute IV and sub-Q therapy in selected women to inhibit uterine contractions in preterm labor (tocolysis) and prolong gestation when beneficial.	Pindolol	For the management of hypertension, edema, ventricular tachycardias, and atrial fibrillation.	9.56592	0.28831	PD-like		484
DB00145 dd DB00798	Glycine	Supplemental glycine may have antispastic activity. Very early findings suggest it may also have antipsychotic activity as well as antioxidant and anti-inflammatory activities.	Gentamicin	For treatment of serious infections caused by susceptible strains of the following microorganisms: <i>P. aeruginosa</i>, <i>Proteus</i> species (indole-positive and indole-negative), <i>E. coli</i>, <i>Klebsiella-Enterobactor-Serratia</i> species, <i>Citrobacter</i> species and <i>Staphylococcus</i> species (coagulase-positive and coagulase-negative).	9.55974	0.288123
DB00434 dd DB01621	Cyproheptadine	For treatment of perennial and seasonal allergic rhinitis, vasomotor rhinitis, allergic conjunctivitis due to inhalant allergens and foods, mild uncomplicated allergic skin manifestations of urticaria and angioedema, amelioration of allergic reactions to blood or plasma, cold urticaria, dermatographism, and as therapy for anaphylactic reactions adjunctive to epinephrine.	Pipotiazine	For the maintenance treatment of chronic non-agitated schizophrenic patients.	9.55183	0.287885
DB00490 dd DB00850	Buspirone	For the management of anxiety disorders or the short-term relief of the symptoms of anxiety, and also as an augmention of SSRI-treatment against depression.	Perphenazine	For use in the management of the manifestations of psychotic disorders and for the control of severe nausea and vomiting in adults.	9.53385	0.287343		YES
DB00661 dd DB01182	Verapamil	For the treatment of hypertension, angina, and cluster headache prophylaxis.	Propafenone	Used to prolong the time to recurrence of paroxysmal atrial fibrillation/flutter (PAF) associated with disabling symptoms in patients without structural heart disease. Also used for the treatment of life-threatening documented ventricular arrhythmias, such as sustained ventricular tachycardia.	9.53385	0.287343		YES	491
DB00246 dd DB00490	Ziprasidone	For the treatment of schizophrenia and related psychotic disorders.	Buspirone	For the management of anxiety disorders or the short-term relief of the symptoms of anxiety, and also as an augmention of SSRI-treatment against depression.	9.53385	0.287343		YES	422
DB00363 dd DB00490	Clozapine	For use in patients with treatment-resistant schizophrenia.	Buspirone	For the management of anxiety disorders or the short-term relief of the symptoms of anxiety, and also as an augmention of SSRI-treatment against depression.	9.53385	0.287343		YES	490
DB00370 dd DB01267	Mirtazapine	For the treatment of major depressive disorder.	Paliperidone	For the treatment of schizophrenia.	9.53385	0.287343			161
DB00457 dd DB01162	Prazosin	For treatment of hypertension, symptomatic benign prostatic hyperplasia, and severe congestive heart failure. May also be used alone or in combination with &beta;-blockers in the preoperative management of signs and symptoms of pheochromocytoma.	Terazosin	For the treatment of symptomatic BPH and mild to moderate hypertension.	9.53385	0.287343			492
DB00289 dd DB00381	Atomoxetine	For the treatment of Attention-Deficit/Hyperactivity Disorder (ADHD) alone or in combination with behavioral treatment, as an adjunct to psychological, educational, social, and other remedial measures.	Amlodipine	For the treatment of hypertension and chronic stable angina.	9.52927	0.287205		YES	329
DB00476 dd DB05271	Duloxetine	For the acute and maintenance treatment of major depressive disorder (MDD), as well as acute management of generalized anxiety disorder. Also used for the management of neuropathic pain associated with diabetic peripheral neuropathy, and fibromyalgia. Has been used in the management of moderate to severe stress urinary incontinence (SUI) in women.	Rotigotine Transdermal Patch	Investigated for use/treatment in neurologic disorders and parkinson's disease.	9.52927	0.287205
DB00281 dd DB01115	Lidocaine	For production of local or regional anesthesia by infiltration techniques such as percutaneous injection and intravenous regional anesthesia by peripheral nerve block techniques such as brachial plexus and intercostal and by central neural techniques such as lumbar and caudal epidural blocks.	Nifedipine	For the management of vasospastic angina, chronic stable angina and hypertension.	9.52489	0.287073		YES	486
DB00268 dd DB00796	Ropinirole	For the treatment of the signs and symptoms of idiopathic Parkinson's disease. Also used for the treatment of restless legs syndrome.	Candesartan	For the management of hypertension alone or in combination with other classes of antihypertensive agents. Also used as a first-line agent in the treatment of diabetic nephropathy, as well as a second-line agent in the treatment of congestive heart failure (only in those intolerant of ACE inhibitors).	9.52489	0.287073		YES
DB00598 dd DB00656	Labetalol	For the management of hypertension (alone or in combination with other classes of antihypertensive agents), as well as chronic stable angina pectoris and sympathetic overactivity syndrome associated with severe tetanus. Labetalol is used parenterally for immediate reduction in blood pressure in severe hypertension or in hypertensive crises when considered an emergency, for the control of blood pr…	Trazodone	For the treatment of depression.	9.50965	0.286614
DB00697 dd DB01236	Tizanidine	For the management of increased muscle tone associated with spasticity	Sevoflurane	Used for induction and maintenance of general anesthesia in adult and pediatric patients for inpatient and outpatient surgery.	9.50406	0.286445
DB00268 dd DB05271	Ropinirole	For the treatment of the signs and symptoms of idiopathic Parkinson's disease. Also used for the treatment of restless legs syndrome.	Rotigotine Transdermal Patch	Investigated for use/treatment in neurologic disorders and parkinson's disease.	9.49235	0.286092			372
DB00321 dd DB00458	Amitriptyline	For the treatment of anxiety, bipolar disorders, and depression.	Imipramine	For the relief of symptoms of depression and as temporary adjunctive therapy in reducing enuresis in children aged 6 years and older. May also be used to manage panic disorders, with or without agoraphobia, as a second line agent in ADHD, management of eating disorders, for short-term management of acute depressive episodes in bipolar disorder and schizophrenia, and for symptomatic treatment of p…	9.49235	0.286092			492
DB00270 dd DB00381	Isradipine	For the management of mild to moderate essential hypertension. It may be used alone or concurrently with thiazide-type diuretics.	Amlodipine	For the treatment of hypertension and chronic stable angina.	9.48845	0.285975		YES	492
DB00933 dd DB01149	Mesoridazine	Used in the treatment of schizophrenia, organic brain disorders, alcoholism and psychoneuroses.	Nefazodone	For the treatment of depression.	9.48845	0.285975
DB00370 dd DB01193	Mirtazapine	For the treatment of major depressive disorder.	Acebutolol	For the management of hypertension and ventricular premature beats in adults.	9.47481	0.285564
DB00334 dd DB00346	Olanzapine	For the acute and maintenance treatment of schizophrenia and related psychotic disorders, as well as acute treatment of manic or mixed episodes of bipolar 1 disorder. Intramuscular olanzapine is indicated for the rapid control of agitated patients.	Alfuzosin	For the reduction of urinary obstruction and relief of associated manifestations (eg. sensation of incomplete bladder emptying or straining, urgency, interrupted or weak stream) in patients with symptomatic beningn prostatic hyperplasia.	9.47481	0.285564
DB00370 dd DB00813	Mirtazapine	For the treatment of major depressive disorder.	Fentanyl	For the treatment of cancer patients with severe pain that breaks through their regular narcotic therapy.	9.47295	0.285508		YES
DB00280 dd DB01069	Disopyramide	For the treatment of documented ventricular arrhythmias, such as sustained ventricular tachycardia, ventricular pre-excitation and cardiac dysrhythmias. It is a Class Ia antiarrhythmic drug.	Promethazine	For the treatment of allergic disorders, and nausea/vomiting.	9.45469	0.284957
DB00321 dd DB01173	Amitriptyline	For the treatment of anxiety, bipolar disorders, and depression.	Orphenadrine	Indicated for the treatment of Parkinson's disease.	9.44782	0.28475		YES
DB01618 dd DB05271	Molindone	Molindone is used for the management of the manifestations of psychotic disorders.	Rotigotine Transdermal Patch	Investigated for use/treatment in neurologic disorders and parkinson's disease.	9.44782	0.28475
DB00363 dd DB01173	Clozapine	For use in patients with treatment-resistant schizophrenia.	Orphenadrine	Indicated for the treatment of Parkinson's disease.	9.44782	0.28475
DB00490 dd DB01221	Buspirone	For the management of anxiety disorders or the short-term relief of the symptoms of anxiety, and also as an augmention of SSRI-treatment against depression.	Ketamine	For use as the sole anesthetic agent for diagnostic and surgical procedures that do not require skeletal muscle relaxation.	9.44782	0.28475
DB00612 dd DB01173	Bisoprolol	For the management of hypertension and prophylactic treatment of angina pectoris and heart failure.	Orphenadrine	Indicated for the treatment of Parkinson's disease.	9.44782	0.28475
DB00435 dd DB00734	Nitric Oxide	For the treatment of term and near-term (&gt;34 weeks) neonates with hypoxic respiratory failure	Risperidone	For the treatment of schizophrenia in adults and in adolescents, ages 13 to 17, and for the short-term treatment of manic or mixed episodes of bipolar I disorder in children and adolescents ages 10 to 17. May also be used to manage symptoms of inappropriate behavior due to aggression and/or psychosis in patients with severe dementia.	9.44334	0.284615
DB00590 dd DB01193	Doxazosin	For treatment and management of mild to moderate hypertension and urinary obstruction symptoms caused by BPH.	Acebutolol	For the management of hypertension and ventricular premature beats in adults.	9.43417	0.284339		YES	435
DB00457 dd DB00612	Prazosin	For treatment of hypertension, symptomatic benign prostatic hyperplasia, and severe congestive heart failure. May also be used alone or in combination with &beta;-blockers in the preoperative management of signs and symptoms of pheochromocytoma.	Bisoprolol	For the management of hypertension and prophylactic treatment of angina pectoris and heart failure.	9.43417	0.284339	PD-like		187
DB00489 dd DB00816	Sotalol	For the maintenance of normal sinus rhythm [delay in time to recurrence of atrial fibrillation/atrial flutter (AFIB/AFL)] in patients with symptomatic AFIB/AFL who are currently in sinus rhythm. Also for the treatment of documented life-threatening ventricular arrhythmias.	Orciprenaline	For the treatment of bronchospasm, chronic bronchitis, asthma, and emphysema.	9.42098	0.283941	PD-like
DB00604 dd DB00802	Cisapride	For the symptomatic treatment of adult patients with nocturnal heartburn due to gastroesophageal reflux disease.	Alfentanil	For the management of postoperative pain and the maintenance of general anesthesia.	9.42098	0.283941
DB00796 dd DB01110	Candesartan	For the management of hypertension alone or in combination with other classes of antihypertensive agents. Also used as a first-line agent in the treatment of diabetic nephropathy, as well as a second-line agent in the treatment of congestive heart failure (only in those intolerant of ACE inhibitors).	Miconazole	For topical application in the treatment of tinea pedis (athlete&rsquo;s foot), tinea cruris, and tinea corporis caused by <i>Trichophyton rubrum</i>, <i>Trichophyton mentagrophytes</i>, and <i>Epidermophyton floccosum</i>, in the treatment of cutaneous candidiasis (moniliasis), and in the treatment of tinea versicolor.	9.42098	0.283941
DB00458 dd DB00809	Imipramine	For the relief of symptoms of depression and as temporary adjunctive therapy in reducing enuresis in children aged 6 years and older. May also be used to manage panic disorders, with or without agoraphobia, as a second line agent in ADHD, management of eating disorders, for short-term management of acute depressive episodes in bipolar disorder and schizophrenia, and for symptomatic treatment of p…	Tropicamide	Indicated to induce mydriasis (dilation of the pupil) and cycloplegia (paralysis of the ciliary muscle of the eye) in diagnostic procedures, such as measurement of refractive errors and examination of the fundus of the eye.	9.42098	0.283941
DB00449 dd DB00983	Dipivefrin	Dipivefrin is a prodrug which is used as initial therapy for the control of intraocular pressure in chronic open-angle glaucoma.	Formoterol	For use as long-term maintenance treatment of asthma in patients 6 years of age and older with reversible obstructive airways disease, including patients with symptoms of nocturnal asthma, who are using optimal corticosteroid treatment and experiencing regular or frequent breakthrough symptoms requiring use of a short-acting bronchodilator. Not indicated for asthma that can be successfully manage…	9.42098	0.283941
DB00346 dd DB00590	Alfuzosin	For the reduction of urinary obstruction and relief of associated manifestations (eg. sensation of incomplete bladder emptying or straining, urgency, interrupted or weak stream) in patients with symptomatic beningn prostatic hyperplasia.	Doxazosin	For treatment and management of mild to moderate hypertension and urinary obstruction symptoms caused by BPH.	9.408	0.28355		YES	492
DB00246 dd DB00335	Ziprasidone	For the treatment of schizophrenia and related psychotic disorders.	Atenolol	For the management of hypertention and long-term management of patients with angina pectoris	9.408	0.28355		YES
DB00661 dd DB01023	Verapamil	For the treatment of hypertension, angina, and cluster headache prophylaxis.	Felodipine	For the treatment of mild to moderate essential hypertension.	9.408	0.28355		YES	682
DB00909 dd DB01001	Zonisamide	For use as adjunctive treatment of partial seizures in adults with epilepsy.	Salbutamol	For symptomatic relief and prevention of bronchospasm due to bronchial asthma, chronic bronchitis, and other chronic bronchopulmonary disorders such as COPD.	9.40329	0.283408		YES
DB00344 dd DB01149	Protriptyline	For the treatment of depression and obsessive-compulsive disorders.	Nefazodone	For the treatment of depression.	9.40329	0.283408
DB00434 dd DB01151	Cyproheptadine	For treatment of perennial and seasonal allergic rhinitis, vasomotor rhinitis, allergic conjunctivitis due to inhalant allergens and foods, mild uncomplicated allergic skin manifestations of urticaria and angioedema, amelioration of allergic reactions to blood or plasma, cold urticaria, dermatographism, and as therapy for anaphylactic reactions adjunctive to epinephrine.	Desipramine	For relief of symptoms in various depressive syndromes, especially endogenous depression. It has also been used to manage chronic peripheral neuropathic pain, as a second line agent for the management of anxiety disorders (e.g. panic disorder, generalized anxiety disorder), and as a second or third line agent in the ADHD management.	9.39261	0.283086			489
DB00321 dd DB05271	Amitriptyline	For the treatment of anxiety, bipolar disorders, and depression.	Rotigotine Transdermal Patch	Investigated for use/treatment in neurologic disorders and parkinson's disease.	9.39261	0.283086
[truncated: 8,493 more rows]
